# Supplementary material for: Transcriptome-wide characterization of the endogenous miR-34A-p53 tumor suppressor network
Source: Oncotarget. 2016 Jul 6;7(31):49611–22. doi: 10.18632/oncotarget.10417 (PMC5226533; doi:10.18632/oncotarget.10417)
Supplement: Supplementary file 2 [file oncotarget-07-49611-s002.xls]

## Sheet: Untr_Mut_vs_WT
gene	EGID	logFC	logCPM	LR	PValue	FDR	wtA6	wtA7	wtA8	mutA1	mutA4	mutA5
NOTCH3	4854	-3.44395	4.87181	104.102	1.9219e-24	4.87567e-20	5.73018	5.55435	8.47667	0.379279	0.834698	0.606266
FLG	2312	-7.5265	3.24488	81.0324	2.22051e-19	2.8166e-15	0.735903	0.679193	2.91999	0.00686136	0.0160153	0
TRHDE	29953	-3.48402	5.22239	66.0385	4.42198e-16	3.73937e-12	7.03337	7.84976	21.9313	1.46505	0.937634	0.881335
GABRA5	2558	-4.87596	2.78896	63.9575	1.27131e-15	8.06297e-12	5.26938	3.4685	4.58102	0.1509	0.316998	0
DOK5	55816	3.04905	3.26831	57.2169	3.90302e-14	1.98031e-10	1.19014	1.40096	0.75537	8.82729	8.52004	10.5508
SNHG5	387066	2.28888	5.61793	56.0457	7.08052e-14	2.99376e-10	40.7333	34.1526	23.6147	121.963	226.494	133.738
TMTC1	83857	6.13028	2.25615	53.7423	2.28593e-13	8.28454e-10	0.00823341	0.0332292	0	0.653586	2.0803	0.483675
IGFBP5	3488	-1.98718	8.09807	50.4374	1.23024e-12	3.90126e-09	61.8314	85.4475	62.9616	14.8597	22.0213	16.1588
EXTL1	2134	-4.37086	3.60911	48.114	4.02147e-12	1.13356e-08	3.76812	1.69991	11.6265	0.239681	0.330582	0.251545
NPR3	4883	-3.62207	6.22138	44.9659	2.00495e-11	5.08635e-08	8.37471	11.2665	35.7709	0.645691	2.3977	1.45956
ENPP1	5167	-2.76816	6.62942	42.9598	5.58772e-11	1.28868e-07	13.6602	12.5307	43.2624	2.79708	4.18334	3.21448
MCAM	4162	-2.68497	6.32826	38.3894	5.79458e-10	1.13079e-06	20.7546	25.2347	78.9045	4.69857	7.53603	7.17953
TMEM176B	28959	6.0435	1.10439	38.5348	5.37871e-10	1.13079e-06	0	0.102687	0	2.38699	1.07145	4.83735
ANKRD1	27063	-2.06935	5.63341	37.8573	7.61123e-10	1.37921e-06	30.7594	24.9399	65.6442	9.52597	8.6871	10.6628
KRT19	3880	-2.9404	4.95437	37.1283	1.10605e-09	1.87063e-06	36.4329	21.3477	53.2642	9.3348	2.56745	2.53442
TRHDE-AS1	283392	-3.04131	3.11216	34.6632	3.91968e-09	6.21489e-06	2.37182	2.41166	6.63105	0.530741	0.309704	0.530234
NAV2	89797	1.61731	6.03057	33.7436	6.28763e-09	8.56827e-06	3.15059	3.02781	2.43516	11.7049	5.66516	9.05946
PTX3	5806	-1.97197	5.37171	33.7039	6.41716e-09	8.56827e-06	21.6501	44.8625	35.0498	5.86688	12.8513	7.21388
VAT1L	57687	-3.72112	2.14464	33.9159	5.75479e-09	8.56827e-06	0.90752	2.6301	2.68173	0.255464	0.0813118	0.123743
NRK	203447	5.48479	4.82566	30.9297	2.67552e-08	3.39377e-05	0.126277	0.00910073	0.323281	16.9456	2.46891	1.19462
CD24	100133941	-4.83642	2.24034	30.4776	3.37736e-08	3.89455e-05	1.10404	1.71608	7.95417	0	0.209424	0.159355
CNKSR2	22866	3.41884	2.08414	30.5177	3.30828e-08	3.89455e-05	0.0883873	0.203841	0.0707125	2.12617	0.797587	1.02498
DYSF	8291	-3.96553	3.88915	30.2698	3.75935e-08	3.97379e-05	2.36716	0.722807	8.67493	0.112387	0.349766	0.288322
HAPLN1	1404	-2.76613	8.21651	30.3361	3.63305e-08	3.97379e-05	68.9712	44.1977	219.216	22.8096	15.1212	10.9249
PIEZO2	63895	2.39646	3.09928	30.1446	4.01005e-08	4.06923e-05	0.187165	0.287045	0.360569	2.03504	1.00886	1.3514
FAM19A2	338811	4.23641	1.11875	29.8906	4.57132e-08	4.46038e-05	0.087908	0.0354788	0.0196921	1.58598	0.715699	0.563366
TRIM55	84675	-7.16258	2.3421	29.7124	5.01123e-08	4.70852e-05	0.0765179	1.67277	8.45605	0.0306776	0	0.0272429
SMOC2	64094	4.44142	1.44498	29.3831	5.93927e-08	5.38119e-05	0.0923397	0.11646	0	2.88762	1.29617	0.641081
SPP1	6696	-3.44644	3.21207	28.7101	8.40657e-08	7.35401e-05	11.104	1.65831	14.637	0.916082	0.675238	0.89915
ALDH1A3	220	2.62779	6.04047	28.1018	1.15096e-07	9.73292e-05	6.59555	6.42382	2.67993	62.3869	12.2371	22.4897
HIST1H4A	8359	1.91468	4.61798	28.0322	1.19315e-07	9.76416e-05	27.3668	41.8131	13.3555	110.973	92.4697	108.361
HIST1H3E	8353	1.56908	5.37141	27.9375	1.25298e-07	9.93338e-05	38.4049	65.2708	31.3799	148.041	106.492	146.429
PTN	5764	-2.20947	3.08236	27.2999	1.7422e-07	0.000133933	7.15408	9.21282	9.96338	2.03794	2.57661	1.10597
SCUBE3	222663	-4.27094	6.65928	27.1813	1.85247e-07	0.000138221	4.00906	16.6679	91.8285	1.17984	1.15743	3.47728
SEL1L3	23231	-1.91093	6.19029	26.7394	2.3283e-07	0.000168762	15.0422	26.2578	34.5553	3.72996	10.4115	6.04418
SGK223	157285	-1.66392	3.89164	26.6411	2.44982e-07	0.000172637	4.31924	3.85995	5.97805	1.39152	1.62399	1.44992
PTPRD	5789	2.70801	3.03072	26.4445	2.71221e-07	0.000185962	0.244549	0.0870862	0.30613	0.692081	1.9082	1.5749
MEOX2	4223	2.63392	3.50668	26.1056	3.23248e-07	0.000215802	1.53348	2.04236	0.377863	6.23409	12.3556	6.12576
TENM3	55714	-1.94662	8.16416	25.6198	4.15757e-07	0.000270445	57.1851	31.0924	38.0336	15.3321	12.4547	4.98636
PSG4	5672	7.34536	5.63455	25.0371	5.62371e-07	0.00035667	0.402495	0.270738	0.150271	134.783	0.800391	0.895635
MECOM	2122	-3.437	2.07567	23.7889	1.07498e-06	0.000665151	1.49489	0.293992	2.04326	0.0914234	0.106697	0.148844
KRT18	3875	-4.42359	2.679	23.3105	1.37847e-06	0.00083263	2.47844	1.4504	20.3755	0.119239	0.347898	0.635333
TMEM176A	55365	5.10171	-0.407808	23.2091	1.45306e-06	0.00085727	0	0.0706841	0	0.674079	0.983366	1.79582
VEPH1	79674	-1.12794	5.65481	22.9059	1.70131e-06	0.000980921	15.0933	14.2418	18.5673	6.40953	8.30885	7.20496
HIST1H2AK	8330	1.63802	4.67063	22.8114	1.78705e-06	0.00100542	26.8739	38.9181	14.5188	93.3559	67.4572	89.4887
TXLNGY	246126	-9.45412	1.94073	22.773	1.82306e-06	0.00100542	0.0312898	4.54617	0.0175229	0	0	0
AMZ1	155185	-2.63812	2.53502	22.6621	1.93143e-06	0.00101116	3.15663	0.995299	2.35704	0.197743	0.346168	0.49169
HIST1H3H	8357	1.82293	6.26653	22.6407	1.95305e-06	0.00101116	53.3466	127.351	34.0939	276.623	203.715	279.971
MAP6	4135	-2.15967	2.74156	22.711	1.88287e-06	0.00101116	2.51966	1.54231	3.27367	0.505092	0.613054	0.520308
AMIGO2	347902	-1.75779	7.54029	22.5277	2.07139e-06	0.00103859	68.6367	36.2752	118.795	16.3607	21.9051	27.8674
PCDH7	5099	-6.50217	1.76722	22.5124	2.0879e-06	0.00103859	0.208288	0.0168126	1.96898	0.0100208	0.0116949	0
LOC101929690	101929690	-4.26458	0.599064	22.2957	2.33731e-06	0.00114029	1.18977	0.371567	1.36432	0	0.119291	0.0302569
SCIN	85477	-6.0767	4.55702	22.0928	2.59785e-06	0.00124349	3.78597	0.158223	38.5906	0.485	0.0628918	0.0717832
ARHGAP28	79822	3.36228	2.21551	21.7847	3.05029e-06	0.00141547	0.0262945	0.265305	0.147255	1.88175	2.19612	0.49149
SFRP1	6422	-2.39349	3.18064	21.7731	3.06873e-06	0.00141547	4.28133	4.02411	1.64097	0.254534	0.891172	0.747657
BAALC	79870	-1.74581	5.43294	21.6954	3.19564e-06	0.00144768	37.1627	22.3278	10.1773	5.80213	8.38371	6.5974
RPS4Y1	6192	-12.5056	4.90153	21.5222	3.49748e-06	0.00155663	0	197.699	0	0	0	0
PTCHD4	442213	-4.3418	1.74512	21.4467	3.63809e-06	0.00159129	0.890055	0.291864	4.36143	0.133815	0.0312342	0.0950666
EDIL3	10085	-2.29028	7.80353	21.3646	3.79718e-06	0.00160551	75.0854	19.8223	138.682	16.7941	18.9994	11.9604
MTUS1	57509	4.19264	-0.0607501	21.3795	3.76781e-06	0.00160551	0.0226569	0	0.0126884	0.245258	0.127214	0.350898
PREX1	57580	1.87478	3.3495	20.88	4.88973e-06	0.00203357	1.01956	0.442455	0.49116	2.24159	2.87769	2.07259
HIST1H2BM	8342	1.67313	5.99715	20.7468	5.24196e-06	0.00214489	44.3479	122.722	37.6189	224.341	200.485	228.306
PTGES	9536	-2.76387	2.78251	20.6713	5.45269e-06	0.0021957	5.57487	1.80654	12.1691	0.978866	0.97104	0.912735
MGC45800	90768	-1.55292	4.13077	20.5619	5.77323e-06	0.00228846	7.03244	4.1329	4.4563	2.06602	2.06084	1.20746
DDX3Y	8653	-11.6375	4.04567	20.4983	5.96842e-06	0.00232943	0	20.8997	0	0	0	0
LINC00968	100507632	2.60376	2.09359	20.1274	7.24524e-06	0.00278492	0.779116	0.232921	0.387841	3.436	3.56447	1.6027
DCLK2	166614	-1.91924	5.08084	20.0108	7.70055e-06	0.00290321	5.74173	9.15437	21.8616	3.86571	3.8536	2.00253
MSMO1	6307	-1.15328	5.65908	19.9784	7.83221e-06	0.00290321	30.7124	25.4885	37.2871	12.8759	17.8674	11.3297
TRPC6	7225	4.14318	3.14434	19.9628	7.8963e-06	0.00290321	0.520312	0.0477256	0.0353194	7.96486	2.10255	0.757833
IL20RA	53832	5.72326	-1.28504	19.9258	8.05081e-06	0.00291773	0	0	0	0.141791	0.1379	0.146902
AKR1C2	1646	1.89947	3.78602	19.8369	8.43378e-06	0.00301347	1.69439	1.22114	1.89779	10.1655	3.31278	4.48134
SRGN	5552	-2.53317	1.89935	19.7943	8.6241e-06	0.00303868	6.26275	3.51053	4.54646	0.976447	1.13958	0.371624
DUSP4	1846	-2.62577	2.90284	19.7408	8.86856e-06	0.00308201	1.64959	0.558598	3.63194	0.2582	0.333055	0.349971
HIST1H2AH	85235	1.58318	6.56049	19.6086	9.50405e-06	0.00325822	73.7757	168.4	51.9836	299.843	248.074	333.769
ARSI	340075	1.21095	4.87423	19.5584	9.75688e-06	0.0033003	7.46232	4.77242	4.44909	13.0074	12.9244	12.7283
ANKRD30B	374860	4.13191	0.483426	19.5084	1.00158e-05	0.00334331	0	0.0317826	0.0529218	0.985057	0.154757	0.420562
RAMP1	10267	-5.42813	0.0459453	19.3381	1.09502e-05	0.00360775	1.67994	0.242146	3.58401	0	0	0.0854449
HIST1H2BH	8345	1.45121	6.59744	19.2549	1.14378e-05	0.00372008	95.6449	196.114	73.7811	392.652	271.635	335.532
KDM5D	8284	-10.5224	2.95933	19.1556	1.20482e-05	0.00383776	0	8.03246	0	0	0	0
NUAK1	9891	-1.29553	5.96671	19.1471	1.21022e-05	0.00383776	9.23227	10.4768	19.2601	4.10317	5.92597	5.84143
COL8A2	1296	-1.60296	6.54884	19.0293	1.28727e-05	0.00403171	53.2171	17.2325	24.3882	7.24092	12.607	11.3752
PCDHGB4	8641	-1.75961	3.56979	19.0017	1.30603e-05	0.00404056	3.20859	4.96827	3.61155	0.573144	1.60535	1.30637
EPHA3	2042	-3.78341	2.67666	18.9243	1.3601e-05	0.00409773	0.513241	0.517847	4.94933	0.271012	0.10543	0.0534821
HIST1H2BG	8339	1.47397	6.69097	18.8773	1.39398e-05	0.00409773	89.5487	204.942	73.7595	374.218	297.504	351.52
HIST1H3F	8968	1.70199	6.84491	18.862	1.40527e-05	0.00409773	78.9593	211.608	56.9777	426.986	315.42	388.681
IL1RL1	9173	4.51009	-0.252365	18.8979	1.37907e-05	0.00409773	0.0179019	0.0180626	0	0.0861267	0.402062	0.516267
SLITRK1	114798	-7.87226	0.440885	18.8681	1.40075e-05	0.00409773	0.0420413	0.0141395	1.31847	0	0	0
DMD	1756	-1.88167	3.08084	18.8297	1.42923e-05	0.00412024	0.717726	0.771056	1.27812	0.27947	0.14496	0.319877
HIST1H2AL	8332	1.54886	6.66818	18.695	1.53383e-05	0.00437211	75.5024	190.45	64.2909	357.104	261.047	348.356
HSPB8	26353	-1.68156	3.30945	18.4752	1.72129e-05	0.00485194	5.41204	6.48677	10.2927	2.66492	2.34534	1.901
A2M	2	-3.81038	0.650632	18.3303	1.85728e-05	0.00512145	0.281306	0.236525	1.15527	0.0563905	0.0219371	0.0333847
EGFL6	25975	4.45999	0.148627	18.3435	1.84447e-05	0.00512145	0.0598006	0.0301686	0	0.143852	0.671536	1.46908
CASS4	57091	-4.28459	1.06431	18.255	1.93219e-05	0.00527073	0.343115	0.253876	2.84384	0.0550247	0.0642173	0.0488641
ADAMTSL1	92949	-1.8526	6.14431	18.176	2.01403e-05	0.0053783	5.24842	10.2355	26.7854	4.36082	3.85281	3.48631
CTHRC1	115908	-1.0525	6.9481	18.1867	2.00271e-05	0.0053783	152.889	116.485	121.087	49.4795	70.0457	68.7356
HIST1H3A	8350	1.65071	5.35979	18.1267	2.06685e-05	0.00546186	28.994	75.5603	21.8812	123.64	107.514	166.103
HIST1H4L	8368	1.30615	5.64717	18.0953	2.10119e-05	0.00549537	55.9365	120.94	60.4137	211.926	221.253	154.059
CDH8	1006	-3.7791	1.85005	18.029	2.17568e-05	0.00553751	0.176214	0.71118	2.97695	0.0883095	0.144288	0.0470534
HIST1H2AB	8335	1.67718	5.35577	18.0228	2.18279e-05	0.00553751	30.0322	74.1392	18.0993	137.702	115.769	137.916
NES	10763	-1.23859	5.59443	18.0233	2.18218e-05	0.00553751	7.69442	16.8869	11.9011	4.75318	4.62885	6.06596
NLGN4Y	22829	-9.65206	2.12747	17.943	2.27621e-05	0.00555242	0	4.35191	0	0	0	0
PLEKHG5	57449	-2.6898	2.51795	17.9902	2.22045e-05	0.00555242	1.18599	0.848772	3.41356	0.132694	0.212935	0.486078
RIMS2	9699	-2.64303	2.74754	17.9532	2.264e-05	0.00555242	1.30521	2.47194	1.15034	0.0772062	0.570662	0.148551
THRB	7068	1.92164	5.09746	17.951	2.26666e-05	0.00555242	2.04744	2.88253	0.671967	8.25824	9.46411	3.53968
COL11A1	1301	-4.50845	8.25037	17.8746	2.35947e-05	0.00564691	16.2267	4.43605	218.062	0.549098	4.66693	5.26842
DTX4	23220	-3.09337	2.2821	17.8848	2.34694e-05	0.00564691	0.665061	0.493776	3.17635	0.105648	0.281825	0.120626
HIST1H3J	8356	1.64476	5.61928	17.7937	2.46194e-05	0.00583711	35.1417	90.4079	23.5139	156.26	131.756	178.412
NTM	50863	-1.13365	6.06979	17.7287	2.5475e-05	0.00598404	31.0458	20.8614	29.0847	8.59732	12.6394	15.657
EPGN	255324	-4.24537	2.3815	17.6457	2.66118e-05	0.00619372	0.919809	0.609871	8.8305	0.158044	0	0.364909
HIST1H2BF	8343	1.56366	5.90512	17.5086	2.86018e-05	0.00642122	36.5278	124.047	50.3833	251.808	205.571	166.538
MME	4311	1.17235	7.30501	17.5163	2.84853e-05	0.00642122	18.4532	20.8289	11.7392	31.2932	35.6274	48.0843
OLFML2B	25903	1.0853	4.65865	17.5203	2.84255e-05	0.00642122	5.49983	4.50437	5.28372	11.6247	10.4981	10.3232
TNFSF4	7292	-2.63572	5.06714	17.548	2.80145e-05	0.00642122	16.5504	25.2899	7.36821	1.20188	6.04901	0.689308
CCNB1	891	1.1217	6.37503	17.4352	2.97267e-05	0.00661523	22.0803	31.2847	18.8677	48.7961	41.3569	67.0244
HIST1H4B	8366	1.40196	5.99405	17.3141	3.1683e-05	0.00698927	92.6791	150.029	50.6475	260.425	196.141	318.945
PRKY	5616	-8.35679	2.7625	17.2871	3.21358e-05	0.00702805	0	5.3678	0.0112854	0.0121188	0	0
ADD2	119	1.78208	3.12334	17.1584	3.43881e-05	0.00745633	0.759129	0.855005	1.20618	4.50155	1.90815	3.28101
GDF6	392255	-2.60828	3.28186	17.1386	3.47487e-05	0.00747067	3.67419	8.18748	1.3204	0.685326	1.21352	0.272819
PDE3A	5139	2.51275	2.72867	17.0204	3.698e-05	0.00788359	0.219089	0.0502397	0.535393	1.59304	1.81725	1.18068
EMB	133418	-1.42232	5.20784	17.0006	3.73682e-05	0.00789995	7.5097	11.1528	18.618	5.23674	5.70891	2.97411
USP9Y	8287	-9.54388	3.85871	16.9697	3.79816e-05	0.00796327	0	8.46972	0	0	0	0.007736
EIF1AY	9086	-9.15187	1.6585	16.9535	3.8306e-05	0.00796475	0	12.3329	0	0	0	0
HIST1H2AI	8329	1.61279	6.06166	16.9382	3.86166e-05	0.00796475	41.8629	131.096	37.1633	239.82	186.518	216.613
ARHGAP18	93663	1.13337	6.48728	16.8862	3.96894e-05	0.00805504	16.7506	16.1041	15.2465	50.0924	24.1254	31.2986
BTG2	7832	-1.80143	2.67019	16.898	3.9443e-05	0.00805504	2.73596	3.38298	4.47641	0.90333	1.28015	0.859492
HIST2H2BF	440689	1.60262	6.9345	16.8451	4.0557e-05	0.00816579	32.5372	111.414	37.8291	210.994	151.629	189.548
LRP2	4036	8.45684	3.36635	16.8293	4.08967e-05	0.00816936	0.00924277	0	0	0.00555842	3.98304	0
HIST1H3C	8352	1.55802	7.21553	16.7642	4.23234e-05	0.0083883	121.513	289.804	80.7369	536.394	390.058	522.703
DSEL	92126	-1.08001	7.52509	16.6187	4.56976e-05	0.00898684	23.8343	22.4751	34.4444	14.7387	13.3187	10.1428
ALS2CL	259173	-1.70472	3.28102	16.5828	4.65715e-05	0.00908826	3.21549	1.54493	3.60149	0.736661	0.762034	1.05561
COL22A1	169044	-6.00609	-1.00451	16.4757	4.92771e-05	0.00943451	0.103129	0.0231233	0.179681	0	0	0
HIST2H3D	653604	1.82929	4.68281	16.4686	4.94615e-05	0.00943451	16.5484	46.7193	10.3368	79.2323	66.5599	116.079
MASP1	5648	1.90197	4.76875	16.4855	4.90224e-05	0.00943451	2.6949	1.85804	0.754601	11.2096	5.42206	3.23823
HIST1H1D	3007	1.56554	6.98192	16.4394	5.02311e-05	0.0095098	65.6048	142.491	38.1552	301.107	242.901	185.127
DAPK1	1612	2.03826	2.21409	16.3811	5.17986e-05	0.00973392	0.29812	0.348923	0.227057	1.1761	1.70736	0.738738
TBC1D2	55357	-1.06668	5.78946	16.3498	5.26615e-05	0.0098233	25.3534	14.9806	26.4762	9.21611	11.8527	10.8274
KIF20A	10112	1.13466	6.34434	16.2632	5.51241e-05	0.0102076	10.8731	20.7787	12.2252	30.9178	26.2609	39.1592
ABCB4	5244	1.86749	3.32958	16.1989	5.70261e-05	0.0104106	1.34932	1.36143	0.510573	3.48706	5.93807	2.39552
CCNA2	890	1.20485	7.22421	16.1984	5.7041e-05	0.0104106	26.7948	47.882	22.2392	75.2708	61.7986	86.358
HIST1H2AG	8969	1.43803	7.63277	15.9882	6.37381e-05	0.0114679	159.745	367.145	117.264	619.433	509.957	616.209
HIST1H2AM	8336	1.36073	6.41527	15.9981	6.34052e-05	0.0114679	68.0886	167.079	59.0363	264.54	223.639	267.617
DHRS3	9249	1.59346	4.33186	15.9389	6.54206e-05	0.0116877	7.00586	6.43	3.92343	25.736	18.6019	8.15912
ABCA6	23460	2.65789	1.6334	15.8253	6.94674e-05	0.0121134	0.233421	0.152393	0.0768945	1.38723	1.23352	0.351976
CDKN2B	1030	-1.88481	4.58599	15.8559	6.83526e-05	0.0121134	6.8994	3.94107	17.3974	1.99774	3.84313	1.81307
KCNA4	3739	5.88896	-1.22273	15.838	6.90044e-05	0.0121134	0	0	0	0.0418577	0.317529	0.0743426
2015-09-06	23157	-1.31604	4.49855	15.8186	6.97131e-05	0.0121134	4.32031	6.98391	9.12286	1.99285	3.13002	3.07634
MAP2	4133	1.87414	2.94442	15.6215	7.73681e-05	0.013352	0.454244	0.302958	0.275944	1.91684	1.25363	0.633197
B4GALNT3	283358	-3.62045	1.52416	15.5514	8.02935e-05	0.0137633	0.57108	0.277432	3.50614	0.0763191	0.0593795	0.203323
TNS1	7145	-0.969319	7.82282	15.5357	8.09597e-05	0.0137843	27.6972	27.246	32.4883	13.6606	14.125	16.8626
BIRC5	332	1.2417	6.10858	15.513	8.19379e-05	0.0138579	14.4358	21.4404	9.59261	36.7663	24.1952	46.5729
HIST1H2AC	8334	1.05944	7.16873	15.5002	8.24958e-05	0.0138598	139.708	238.654	133.805	378.36	329.589	359.612
HIST1H3G	8355	1.41503	6.88698	15.4653	8.40338e-05	0.0140254	107.441	236.136	70.6336	408.092	312.559	384.189
TTTY15	64595	-6.70436	2.3892	15.4363	8.53321e-05	0.014149	0	5.57064	0.046612	0.0166848	0	0.0296335
PLK2	10769	-1.13348	7.24216	15.4202	8.60649e-05	0.0141778	53.5516	100.102	65.892	40.2484	34.8517	24.9867
CDON	50937	1.43987	3.54798	15.4077	8.66329e-05	0.0141789	0.627184	0.958259	0.722543	2.28461	2.61598	1.37807
UTY	7404	-6.68141	2.71234	15.3956	8.71894e-05	0.0141789	0.0105817	5.39172	0.011852	0.0127273	0	0.0339069
HIST1H2BJ	8970	1.38661	6.66341	15.379	8.79582e-05	0.0142128	93.7315	194.942	60.6193	282.387	264.415	366.71
ZFY	7544	-8.23625	2.5959	15.2669	9.33377e-05	0.0149866	0	6.56691	0	0	0	0.0148224
FAM64A	54478	1.1462	4.88221	15.2478	9.42876e-05	0.0150439	11.1619	15.2538	9.07307	26.9636	19.2379	32.3455
RNF128	79589	-3.12025	0.496495	15.2231	9.55268e-05	0.0151464	1.02419	0.361684	0.917709	0.0307964	0.179707	0.0546968
MFAP5	8076	-3.23307	7.46299	15.1547	9.90532e-05	0.015608	39.8407	11.5834	280.231	3.39893	14.3441	17.5174
CXCL5	6374	2.52809	3.29602	15.139	9.98766e-05	0.0156405	2.16282	0.560302	0.720187	12.7607	1.80516	5.36943
MMP3	4314	2.18267	9.80812	15.0502	0.000104691	0.0161946	322.296	169.016	39.7431	1174.42	554.089	682.582
ST6GAL2	84620	-5.07909	1.79312	15.0594	0.000104178	0.0161946	0.0212097	0.0856003	2.69628	0.0382653	0.029772	0.011327
GRP	2922	-2.97869	0.842321	14.9683	0.000109331	0.0168098	1.11609	3.03182	5.96186	0.309782	0.482047	0.458497
KIAA0101	9768	1.2294	4.60808	14.94	0.000110986	0.0169614	9.71757	12.3626	5.99414	26.9895	17.792	21.1096
HIST2H2BE	8349	1.33329	7.01157	14.9083	0.000112865	0.0171453	21.9494	55.7124	21.1769	97.9272	70.3907	80.779
KLF5	688	-1.42089	4.47654	14.8882	0.000114076	0.0172262	6.13796	5.94615	14.9601	2.94319	3.26314	3.87694
CACNG4	27092	-4.47292	0.370264	14.7572	0.000122278	0.0180353	0.0212004	0.877019	0.949815	0.025499	0	0.0452883
CENPU	79682	1.15256	5.43615	14.7767	0.000121024	0.0180353	9.43901	15.4797	6.57961	25.0038	19.7742	25.2806
LRRC17	10234	-3.40157	1.67372	14.7581	0.000122224	0.0180353	0.608648	0.646433	6.02777	0.231176	0.314764	0.136862
NCAM2	4685	-2.17127	2.55951	14.7621	0.000121959	0.0180353	0.726884	1.59883	3.27285	0.349707	0.550976	0.341609
SPAG5	10615	1.10257	6.26809	14.6146	0.000131892	0.0193408	10.7701	18.6701	9.06864	27.9979	22.2749	32.4303
PRKG2	5593	2.531	1.57173	14.5742	0.00013475	0.0196464	0.256366	0.243451	0.0168906	1.07015	0.973741	0.998653
CCBE1	147372	1.08797	7.16261	14.5623	0.000135604	0.0196579	10.4197	19.3036	14.1686	30.2623	23.7736	39.2566
FREM1	158326	-4.83574	1.09259	14.5099	0.000139426	0.0200972	0.951686	0.00727445	0.129203	0	0.0202406	0.0154014
ALCAM	214	-1.28182	8.86417	14.4471	0.00014415	0.02054	112.719	86.8786	203.733	64.1089	50.6833	51.0783
FAT3	120114	-2.22548	4.37686	14.4459	0.000144242	0.02054	2.14942	0.338981	2.84787	0.188267	0.375132	0.574967
HIST1H2AJ	8331	1.52604	5.85447	14.437	0.000144927	0.02054	32.963	129.024	41.3727	213.773	183.221	188.954
JAM2	58494	1.44297	3.22287	14.3563	0.000151272	0.0213201	0.840276	1.16999	1.43054	3.80005	2.8072	2.74634
MFGE8	4240	-1.61516	7.92126	14.3401	0.000152577	0.0213853	205.101	58.1354	287.582	51.7998	67.741	60.2534
HIST1H1C	3006	1.22486	8.14619	14.3223	0.000154031	0.0214704	222.225	339.487	133.742	603.629	494.61	527.452
CDCA3	83461	1.27358	4.56132	14.2864	0.000156998	0.0215596	9.44706	17.6841	8.07505	30.649	21.1126	33.3912
HIST1H2BN	8341	1.22663	6.18844	14.2837	0.00015722	0.0215596	85.188	153.93	52.0606	240.763	208.466	232.489
ZNF704	619279	2.54024	1.7274	14.3014	0.000155753	0.0215596	0.0758211	0.0255005	0.0962459	0.158071	0.659866	0.340134
STMN2	11075	-2.39432	4.00164	14.1102	0.000172403	0.0235144	17.1304	2.25999	15.1586	1.10039	4.20693	1.28045
CDC20	991	1.32114	5.98539	14.0796	0.000175237	0.0236468	20.2427	32.4775	12.0175	49.5303	35.183	77.0663
HIST1H2BO	8348	1.4524	6.4296	14.0819	0.000175019	0.0236468	66.489	181.619	47.7867	282.799	238.681	288.558
HIST1H3I	8354	1.3553	6.14498	13.9736	0.000185397	0.0248854	62.1986	144.741	42.6869	188.859	197.513	252.548
GUCY1A2	2977	1.50116	4.28119	13.7488	0.00020895	0.0278305	0.739773	0.375468	0.753252	2.76638	1.61112	0.914659
KRT7	3855	1.24051	7.82427	13.7436	0.000209532	0.0278305	109.931	83.5005	44.0252	160.586	246.787	153.833
HIST2H2AC	8338	1.02011	6.36831	13.7252	0.000211597	0.0279584	92.1865	179.648	102.134	282.399	220.731	255.403
MSI2	124540	-2.00184	2.11896	13.6745	0.000217386	0.0285744	1.73056	3.56066	3.99062	0.489753	1.14315	0.688623
KCNN4	3783	-2.54982	2.40843	13.6302	0.000222578	0.0291061	4.77208	0.720599	6.18122	0.312363	0.729096	0.936194
HIST1H4I	8294	1.30843	4.47155	13.59	0.000227397	0.0295838	25.7459	55.5233	21.5724	100.699	78.3482	75.9901
ADAM23	8745	-1.5973	2.50017	13.5387	0.000233695	0.0302481	1.27329	1.379	1.2953	0.337202	0.557509	0.411742
CKS1B	1163	1.0765	5.35886	13.457	0.00024409	0.0312743	28.8037	37.6379	18.9513	59.5383	45.5133	75.0636
RARB	5915	-5.14933	1.76894	13.4655	0.000242989	0.0312743	0.0929	0.0703003	5.87893	0	0.0326009	0.124033
CACNB2	783	5.05637	-1.66876	13.4224	0.000248637	0.0314858	0	0	0	0.0587254	0.114227	0.0521505
FRMD5	84978	-2.06482	1.97983	13.4103	0.000250249	0.0314858	1.15895	1.4413	0.739601	0.453841	0.151332	0.187121
MIR1305	100302270	-3.5423	-0.320323	13.4069	0.000250705	0.0314858	6.76442	20.4754	12.3117	3.05099	0	0
SYNPO	11346	-1.37619	4.54118	13.4203	0.000248915	0.0314858	4.76968	10.3047	3.42568	2.0257	2.68564	2.41773
AHNAK2	113146	-0.959674	8.21362	13.3373	0.000260175	0.0325141	21.8982	17.0637	25.2161	12.2094	10.0586	10.7279
ATP10D	57205	-1.11191	6.33377	13.3147	0.000263337	0.032748	18.1183	9.65573	22.6185	7.19723	9.81775	6.30842
HIST1H2BK	85236	1.10625	7.81677	13.2666	0.00027017	0.0332716	156.702	245.646	108.725	385.186	322.401	392.791
MAD2L1	4085	1.00255	5.23091	13.2681	0.000269966	0.0332716	18.8377	21.5103	11.6839	38.432	28.4327	37.4284
DOCK4	9732	1.50305	3.68954	13.2437	0.0002735	0.0335189	0.523398	0.712929	1.16269	1.65774	1.65306	3.47537
NFE2L3	9603	-2.6934	0.527613	13.2002	0.000279915	0.0341402	0.254805	0.731724	0.768365	0.0942983	0.110052	0.0628055
EPHB2	2048	-1.59156	3.75506	13.1668	0.00028496	0.0345892	4.33109	5.45492	2.49241	0.574815	1.90772	1.59518
TCEA3	6920	-1.53304	3.45539	13.1434	0.000288528	0.0348555	5.31855	10.0849	14.8925	2.48157	4.05462	3.91775
MANBA	4126	-1.20156	4.60493	13.1282	0.000290885	0.0349738	9.99289	6.89161	13.6031	4.49063	5.73412	3.04954
DEPDC1	55635	1.00686	5.71718	13.1023	0.000294927	0.0352925	5.48256	9.10718	4.64297	13.5262	10.6616	14.4684
ARHGDIB	397	-2.66307	1.41092	13.0598	0.000301702	0.0355168	0.956809	3.01686	6.56396	0.359629	0.503652	0.766475
DSG2	1829	-3.33711	-0.473577	13.0555	0.000302401	0.0355168	0.128635	0.272558	0.115261	0	0.0180565	0.027479
FAM110B	90362	1.2819	3.44838	13.0694	0.000300152	0.0355168	1.58154	1.7637	0.969603	3.60419	3.64548	3.27179
GREB1L	80000	2.11573	4.52556	13.0558	0.000302346	0.0355168	3.12402	0.824383	0.30953	8.59876	5.80193	4.09394
F2RL2	2151	-2.83347	3.65864	12.9533	0.000319354	0.0371333	1.20878	2.97417	14.9164	0.178545	1.54792	0.951332
HIST1H3B	8358	1.45045	7.57794	12.9583	0.000318509	0.0371333	158.53	392.033	99.5651	632.43	449.815	694.746
KRTAP2-3	730755	-1.70542	3.26619	12.9463	0.000320556	0.0371333	12.717	11.0227	27.0533	3.90087	3.35453	8.20452
HIST1H4F	8361	1.26459	6.16882	12.9207	0.000324966	0.037473	81.0168	199.973	63.0769	293.52	261.008	272.476
IL1R1	3554	0.824635	6.49303	12.9054	0.000327629	0.0376091	13.8436	11.6042	12.3442	24.4411	18.5012	23.9806
PRC1	9055	1.12957	7.44861	12.8948	0.000329497	0.0376532	26.4199	52.7621	23.7957	76.9334	60.4441	87.9442
RDH10	157506	-1.76819	4.92385	12.8401	0.000339266	0.0385957	7.04605	4.38777	23.8812	4.63461	3.29685	2.43023
AKR1C1	1645	1.12957	5.11033	12.816	0.000343674	0.0389226	9.80816	18.4622	18.7227	47.4412	27.0173	28.3305
SLC16A4	9122	-2.17757	3.57794	12.7849	0.000349429	0.0393985	2.93193	3.40478	15.6449	2.36203	1.78599	0.70904
MLLT11	10962	-1.75434	3.87854	12.7427	0.000357409	0.04012	4.38057	6.39184	20.3805	3.80973	2.7434	2.66336
SYT1	6857	-2.56523	1.24518	12.7328	0.000359289	0.0401533	0.814002	0.304188	1.19874	0.0362611	0.190435	0.161006
IL21-AS1	100996941	5.75625	-1.31833	12.6934	0.000366947	0.0408293	0	0	0	0.140013	0.299575	0
MAMDC2	256691	-2.84993	1.96106	12.6476	0.000376043	0.0416587	0.321581	3.97472	1.03553	0.265915	0.366765	0.107338
STMN3	50861	-1.52835	2.75283	12.5822	0.000389435	0.0429547	3.98256	2.71741	4.78154	0.999366	1.40763	1.56073
DHCR7	1717	-1.10642	4.39705	12.5561	0.000394925	0.0433717	10.8872	8.09411	13.1109	3.5116	5.55371	5.82885
FOLR1	2348	-3.85209	-1.08517	12.5378	0.000398802	0.0436086	0.425604	0.306731	0.680992	0.0731285	0	0
PLEKHA7	144100	3.09645	1.04626	12.5101	0.000404757	0.0440699	0.120994	0.09156	0.0338796	1.61899	0.127379	0.420009
HIST1H2AE	3012	1.34842	6.98333	12.4553	0.000416809	0.0451882	79.6798	231.298	68.161	350.002	278.349	337.256
RGMA	56963	4.92243	-1.73386	12.3843	0.000432965	0.0467399	0	0	0	0.108412	0.126524	0.0481372
HIST1H2BE	8344	1.28831	5.72983	12.3666	0.000437088	0.0467868	46.3052	127.006	38.7574	178.744	156.278	183.193
NR2F2-AS1	644192	-3.35732	-0.126221	12.3735	0.00043547	0.0467868	0.506301	0.893979	2.12654	0.0761199	0.26651	0
CORO2A	7464	-2.03271	1.29481	12.3191	0.000448352	0.0476142	0.541225	0.650098	0.736094	0.0929949	0.180885	0.192694
DNASE1L1	1774	-1.07696	5.08907	12.3182	0.000448571	0.0476142	14.1183	9.09258	20.5752	8.17088	6.0005	6.565
ADRA2A	150	1.63979	3.05596	12.2957	0.000453995	0.0477095	1.18286	1.49658	0.399558	3.88418	3.18897	2.56692
APCDD1L	164284	-1.10954	5.60557	12.2912	0.000455111	0.0477095	26.2876	16.3621	21.2253	5.4242	10.66	13.5023
PCDH9	5101	1.51683	3.06723	12.2926	0.000454752	0.0477095	0.980933	0.68339	0.392388	1.39051	2.19654	2.31998
SLC12A7	10723	2.34301	1.64265	12.2478	0.000465803	0.0486295	0.370168	0.152163	0.0307114	1.10481	0.866007	0.878613
PTTG1	9232	1.09593	5.53483	12.2269	0.000471064	0.0489772	16.3699	41.0873	24.7749	62.0775	46.0517	67.6266
TACR1	6869	-3.81505	1.24232	12.1706	0.000485474	0.0502694	0.106535	0.18427	2.28419	0.0915254	0	0.0812782
WFDC1	58189	-2.37025	3.02858	12.1363	0.000494485	0.0509943	2.12134	9.4077	15.6373	0.534027	3.25472	1.4754
COL4A2	1284	-1.92419	8.94945	12.1206	0.000498681	0.0512188	78.7086	117.535	178.434	7.41532	28.9287	62.3662
HIST1H1B	3009	1.42911	8.34951	12.0767	0.000510547	0.0522261	135.862	417.374	117.324	680.209	519.412	606.215
COL4A1	1282	-2.22041	9.63517	12.0203	0.000526244	0.0534012	140.136	163.061	298.018	5.54335	42.7077	80.7491
HIST1H3D	8351	1.31176	6.82119	12.021	0.000526052	0.0534012	43.6621	128.258	39.3526	182.615	154.163	187.807
HIST1H2BB	3018	1.49591	5.86642	11.9873	0.000535636	0.0537096	36.1057	141.974	34.0148	202.319	191.832	204.355
MRVI1	10335	-1.73279	2.93943	11.9883	0.00053536	0.0537096	2.47875	1.34846	1.57366	0.577033	0.84981	0.207411
ZWINT	11130	0.941153	5.86173	11.9984	0.000532459	0.0537096	23.1785	27.0332	14.1685	43.1875	32.8664	47.5835
AGRN	375790	-1.00965	4.77293	11.9428	0.000548589	0.0539673	4.41705	6.88033	3.54648	2.51903	2.38255	2.47024
CD248	57124	-1.1423	6.79987	11.9347	0.000550969	0.0539673	34.4825	49.8217	95.2652	31.7297	26.6556	22.9547
DKK3	27122	-1.03731	9.9354	11.9395	0.000549565	0.0539673	426.609	456.888	547.463	225.911	255.184	216.124
HIST1H4E	8367	1.0543	7.44987	11.9477	0.000547136	0.0539673	263.095	451.508	189.034	691.11	579.68	606.11
SERPING1	710	1.43147	5.03667	11.9488	0.000546814	0.0539673	14.832	8.58348	3.56277	34.3886	20.7677	17.6988
TSPAN10	83882	-2.04297	1.68207	11.9361	0.000550554	0.0539673	2.51935	1.19395	3.93338	0.596852	0.5894	0.652342
TNFRSF11B	4982	1.36973	8.4115	11.9115	0.000557881	0.0544342	106.658	104.269	31.9399	267.008	205.061	155.637
HIST1H2BL	8340	1.42716	5.53984	11.876	0.00056862	0.0552694	35.3153	106.573	24.6318	164.304	134.971	148.824
CGNL1	84952	-1.18346	3.49705	11.8186	0.000586418	0.0563517	2.35819	1.96947	1.96431	1.14407	0.709326	0.910147
EFNA5	1946	2.31994	1.89333	11.8303	0.000582743	0.0563517	0.408908	0.123773	0.137398	2.14761	0.573984	0.655131
MMP11	4320	-2.22452	2.07747	11.8198	0.000586037	0.0563517	3.50562	1.07086	4.21462	0.734972	0.94805	0.206111
FILIP1L	11259	1.01478	6.28757	11.8079	0.000589784	0.0564613	16.2168	13.7743	6.67153	27.7666	23.126	23.2236
HIST1H2AD	3013	1.35892	4.17208	11.7972	0.000593206	0.0565754	15.2564	33.5201	10.2208	53.6775	41.0295	56.8053
MEG3	55384	-1.16007	6.80521	11.766	0.000603217	0.0573146	9.77922	12.1387	25.8487	6.96877	8.7651	5.64344
SDK2	54549	2.20741	3.56573	11.7302	0.000614956	0.058212	0.393361	0.643237	0.129136	3.87468	0.78064	0.746125
CEP55	55165	1.0311	6.42751	11.7158	0.000619707	0.0584437	17.2284	32.3185	14.6653	50.1628	34.205	46.8725
PGD	5226	-1.09157	6.82205	11.7047	0.000623427	0.0585767	65.885	49.2038	123.074	39.3736	29.8263	42.5037
LAMB1	3912	-0.999147	7.94997	11.6457	0.000643527	0.0602422	42.7647	46.1607	80.1092	27.6628	25.0557	31.833
OSR2	116039	1.73346	3.0274	11.6349	0.000647245	0.0603675	0.889301	2.76087	1.60901	7.93985	6.86571	2.73998
HIST2H2AB	317772	1.36228	5.07447	11.6026	0.000658612	0.0612027	26.1328	78.4471	21.2707	114.403	100.023	109.396
CACNA1A	773	-1.63169	2.28813	11.5561	0.000675288	0.062031	0.833125	0.747202	0.876581	0.141704	0.354381	0.29662
IL21R	50615	1.73036	3.03925	11.5438	0.000679752	0.062031	1.44269	0.499917	0.310118	2.1734	2.92515	2.41258
LINC00856	100132987	1.1631	3.99742	11.5491	0.000677818	0.062031	3.38401	4.43088	2.60398	10.5638	6.56316	6.23563
MKI67	4288	1.23808	7.86672	11.5455	0.000679142	0.062031	8.13598	16.5765	8.6368	39.8495	15.9625	22.8564
TGFB2	7042	-1.37382	5.06433	11.5529	0.000676444	0.062031	4.78758	5.2372	14.1718	4.49501	2.14296	2.68725
HIST1H4C	8364	1.15644	6.73294	11.4262	0.000724162	0.0658468	139.841	275.796	90.4267	398.96	312.502	416.826
CADPS	8618	-4.26935	2.67643	11.412	0.000729713	0.0661146	0.159177	0.107071	6.21027	0	0.204817	0.127513
PLK1	5347	1.09133	5.09571	11.4046	0.000732612	0.066141	8.41498	14.6808	6.98436	17.2181	17.5534	29.3275
PPP1R14A	94274	-2.78076	-0.335945	11.3838	0.000740868	0.0666492	1.31022	0.849847	1.99162	0.112563	0.262737	0.199921
DNAJB4	11080	-0.87803	5.91022	11.3241	0.000765082	0.0685843	31.3039	27.2227	45.6203	23.0677	16.7004	16.8741
ANK1	286	-3.05124	1.15934	11.3134	0.000769517	0.068739	0.21443	0.0951959	0.989503	0.103163	0.0120398	0.0366452
IVNS1ABP	10625	-1.75569	7.91571	11.2937	0.000777694	0.0692256	46.2606	27.953	191.925	21.9227	25.6582	31.2195
LINC00842	643650	-3.10273	0.904425	11.2738	0.000786091	0.0692443	2.37589	0.33153	0.368024	0.0608006	0.0354791	0.24297
NKD2	85409	3.03083	-0.661615	11.2766	0.000784897	0.0692443	0.140517	0	0	0.42252	0.493108	0.375215
RAB27B	5874	-3.95032	2.10466	11.2782	0.000784242	0.0692443	0.550339	0.0209539	2.74474	0.124892	0.087454	0
MAFB	9935	1.8101	2.84202	11.2605	0.000791719	0.0694987	1.73596	0.302736	0.72013	2.86126	2.85794	3.98305
ILDR2	387597	-4.09055	-0.350258	11.2064	0.00081515	0.0711757	0.0536858	0.0270838	0.350761	0.0215237	0	0
SEMA4D	10507	3.19854	-0.801418	11.2035	0.000816434	0.0711757	0.0157125	0.0158535	0.0175987	0.0566951	0.176445	0.26852
KIF11	3832	1.01387	6.77033	11.18	0.000826816	0.0718198	11.2699	21.5285	9.86406	33.8789	24.463	27.8221
PRELP	5549	-1.98026	6.10189	11.1741	0.000829485	0.0718198	16.0331	2.77392	37.5391	5.41093	5.94654	2.92311
APCDD1	147495	1.33247	4.33976	11.1603	0.000835655	0.072108	3.15052	4.32431	5.94478	17.2056	11.2352	5.36592
LYPD1	116372	-2.96371	1.14106	11.1395	0.000845075	0.0726736	0.542061	0.273463	3.2178	0.130394	0.266312	0.115795
KIF4A	24137	1.06329	5.63419	11.0807	0.000872327	0.0747637	5.20218	11.4758	4.68667	15.5842	12.6996	16.376
LOC284581	284581	2.50581	1.31337	11.0613	0.000881484	0.0752942	0.28033	0.282845	0.251185	0.236019	2.20359	2.24565
BUB1	699	0.991601	6.05126	11.0502	0.000886782	0.0754925	10.1396	18.0398	8.35523	26.1712	18.2194	28.2609
KIF26B	55083	-1.48908	4.79838	11.0336	0.000894757	0.0759167	8.69177	2.85949	5.20847	3.25266	1.835	0.884666
GNAO1	2775	3.89959	-1.27453	11.0083	0.000907072	0.076705	0	0	0.0131133	0.0844905	0.147909	0.0250103
GALNT14	79623	2.53384	0.493151	10.9737	0.000924129	0.0776396	0.126774	0.204659	0.0567968	0.274461	1.21008	0.839523
HIST1H2BI	8346	1.33916	6.56011	10.9735	0.000924244	0.0776396	76.7111	232.535	57.2177	335.437	281.695	310.322
PHF19	26147	0.965674	5.45669	10.9312	0.000945589	0.0791704	6.08663	9.6139	5.03226	13.8055	9.80514	16.8776
C8orf34	116328	2.34107	0.853234	10.92	0.000951315	0.0793846	0.196341	0.0540281	0.159935	0.901667	0.927029	0.28597
OAS3	4940	1.55129	3.59	10.914	0.000954405	0.0793846	1.0534	1.26214	0.417864	2.91671	1.24762	3.85593
CAMK2A	815	1.73771	1.63736	10.8873	0.000968245	0.0802725	0.341049	0.269303	0.232515	0.963078	1.14479	0.728547
GIMAP2	26157	2.55006	-0.397603	10.8026	0.0010136	0.0832435	0.151285	0.152642	0.0564817	0.849143	0.920218	0.484761
IGSF3	3321	2.53651	0.689832	10.7981	0.00101603	0.0832435	0.0300196	0.11106	0.0336232	0.144426	0.280923	0.609214
INHBB	3625	-1.61877	3.83251	10.79	0.00102049	0.0832435	2.81516	12.8736	4.11937	2.56678	2.35824	1.52768
MXD3	83463	1.21817	3.67499	10.7943	0.00101815	0.0832435	2.18535	4.3548	2.01934	7.72108	5.71335	6.50649
RASGRP2	10235	5.12768	-1.66211	10.7967	0.00101683	0.0832435	0	0	0	0.0757244	0.353501	0.0336231
FST	10468	-1.13748	5.8946	10.758	0.00103829	0.0844243	31.2637	26.3335	59.0081	24.1374	18.7313	10.1437
HAAO	23498	-3.02717	0.580812	10.746	0.00104507	0.0847038	0.679603	1.25712	3.55219	0	0.556475	0.12098
KIF2C	11004	1.18125	5.87732	10.7313	0.00105338	0.0848635	10.5794	20.4315	6.36302	29.7916	19.5995	35.3827
LY6K	54742	2.14484	3.57965	10.7307	0.00105373	0.0848635	4.19881	1.94954	0.499417	11.2176	2.66006	15.5974
IGF1	3479	3.19661	1.31176	10.7011	0.00107074	0.0857868	0.0690668	0.0597314	0.0663066	0.26108	1.53733	0.0316158
SORBS2	8470	-1.80308	3.27468	10.699	0.00107195	0.0857868	2.00516	1.16248	3.57353	0.293138	1.24404	0.40231
GPR116	221395	-6.06666	-0.99396	10.6491	0.00110124	0.0878532	0.0125009	0	0.336036	0	0	0
NLGN1	22871	-1.70028	3.80259	10.6262	0.00111496	0.0886692	1.83741	2.96625	7.9685	2.05085	1.21737	0.659413
GTSE1	51512	1.01638	4.92318	10.6201	0.00111864	0.088684	4.97713	9.59564	4.68475	12.8438	10.5944	15.5239
GLIPR1	11010	-1.13759	7.83787	10.6132	0.00112285	0.0887402	39.5507	85.4451	116.364	29.3031	35.3743	45.0073
PBK	55872	1.02617	5.48435	10.5994	0.00113127	0.0888828	11.2322	21.5224	8.88719	32.5967	22.2276	30.0111
SERPINB7	8710	-1.49398	4.88822	10.5987	0.00113166	0.0888828	11.9251	7.65089	38.5093	6.23613	6.50468	7.85693
AURKA	6790	0.918869	5.71416	10.5856	0.00113974	0.089241	11.62	19.5308	11.5119	26.3724	20.1181	34.1538
TMEM130	222865	-2.55477	0.862922	10.5736	0.00114714	0.0895437	1.47096	0.359071	0.876913	0.0570713	0.333029	0.0760223
CDK1	983	1.05093	6.00493	10.5651	0.00115242	0.0896804	17.2956	35.0934	13.0281	53.6749	37.9374	43.9707
MCF2L	23263	-2.77385	0.628021	10.5315	0.00117359	0.0910482	0.146585	0.170655	0.795649	0.0542482	0.0158278	0.0843055
GPC1	2817	-0.941388	7.93529	10.5082	0.00118845	0.0919202	69.0481	67.2991	125.462	47.4087	43.3937	45.5144
S100A10	6281	-1.02522	6.70655	10.4417	0.00123199	0.0949982	77.7491	180.122	139.656	50.9019	56.7935	87.5346
CDKN2C	1031	1.11832	5.03951	10.4103	0.00125315	0.096337	8.39718	15.8553	5.42457	22.0435	16.9226	25.4928
ITGA3	3675	-1.05525	7.55072	10.4016	0.00125907	0.0964996	32.5905	40.6768	77.6716	21.7132	19.5944	31.3026
SPATA18	132671	-1.0724	4.6253	10.3925	0.00126531	0.0966858	5.80049	7.31995	10.0388	4.49513	4.34405	2.18558
ST8SIA6-AS1	100128098	-6.37429	-0.709698	10.3832	0.00127164	0.0968774	0	4.47861	0	0	0	0
CCDC68	80323	-4.54313	0.442442	10.3704	0.00128048	0.0972593	0.0703945	0	1.59661	0.0211669	0.0247031	0.0187971
GPR133	283383	2.75421	1.16885	10.3014	0.00132929	0.100665	0.0135062	0.272549	0.0151275	1.02342	0.549801	0.504909
ESPL1	9700	1.15326	4.54755	10.2894	0.001338	0.101023	1.81162	3.41205	1.30354	5.2823	3.43687	5.80498
CDKN3	1033	1.09047	4.38679	10.2593	0.00136001	0.101776	9.30392	22.0687	13.3459	32.0987	25.547	37.5707
FAM57B	83723	3.4577	-1.49775	10.2646	0.00135606	0.101776	0	0.0382335	0	0.182307	0.159573	0.242843
TLCD2	727910	-1.15651	3.61982	10.2593	0.00135995	0.101776	2.76033	2.4867	3.24351	0.948576	1.88544	0.987156
RPL39L	116832	1.07969	3.81434	10.2469	0.00136911	0.102032	13.6539	15.342	9.15261	25.2557	21.4891	33.9182
SNORD114-21	767599	-2.0799	1.05495	10.2438	0.00137147	0.102032	24.5806	37.2017	67.681	7.39113	14.3765	8.75149
SMC2	10592	0.835394	6.7759	10.2164	0.00139196	0.103253	10.9413	17.3478	10.706	26.334	22.8686	20.3934
DKK2	27123	1.69396	4.51377	10.1793	0.00142027	0.105046	2.97908	4.74071	1.14209	14.2603	11.5629	2.90433
CCNB2	9133	0.958798	5.35503	10.1701	0.00142735	0.105263	13.8487	27.1408	12.6718	35.1202	30.0487	39.1606
TACC3	10460	0.964221	5.65603	10.1625	0.00143324	0.105391	11.8675	16.3188	7.83748	22.7826	16.8383	30.6626
DUS3L	56931	1.09231	3.97661	10.1441	0.00144767	0.105534	4.96036	5.90854	3.27947	8.24485	8.65521	13.2822
IGFL3	388555	-5.88308	-1.1162	10.1442	0.00144756	0.105534	0.109845	0	2.58366	0	0	0
SYPL2	284612	-3.37864	1.35932	10.1444	0.00144737	0.105534	0.250153	0.0582457	3.16821	0.115721	0.108043	0.102765
SULF2	55959	-1.36843	4.62169	10.1133	0.00147205	0.107004	6.70895	5.15911	13.0684	2.90989	5.22651	1.53946
LOC646862	646862	4.56822	-1.87964	10.0865	0.00149362	0.108262	0	0	0	0.265035	0.103104	0.313816
RRM2	6241	1.10413	7.52109	10.0753	0.00150271	0.10861	30.1966	53.1581	18.4524	75.8222	52.5526	90.4937
DDX39A	10212	0.940018	5.85121	10.0567	0.00151799	0.109093	31.7313	29.2528	15.8662	42.2542	39.4375	65.7668
NGF	4803	-1.12944	4.58016	10.0581	0.00151679	0.109093	30.0159	47.0016	15.9943	14.4241	12.0659	15.9929
ABLIM1	3983	-1.41282	3.89712	10.0421	0.00153007	0.109342	2.13625	1.20169	5.0077	0.989103	1.19415	0.949035
EXOSC9	5393	0.720704	6.03992	10.0437	0.00152873	0.109342	33.9702	32.1329	24.3745	50.0617	45.635	53.4332
PNMAL1	55228	-2.13394	1.7003	10.0356	0.00153545	0.109418	1.53462	2.06453	0.396656	0.378622	0.386642	0.147101
TFPI2	7980	-1.17809	5.58783	10.027	0.00154258	0.109618	43.2318	12.4285	25.8603	9.9128	9.94005	16.1441
CTSS	1520	1.61575	2.73538	9.99168	0.00157249	0.111236	1.43416	0.393022	0.515611	3.0027	1.91372	2.28829
EML5	161436	2.44171	2.73409	9.98978	0.00157411	0.111236	0.60843	0.214862	0.0340733	1.35382	2.88954	0.454904
NTN1	9423	2.88278	3.63849	9.98121	0.00158146	0.111445	1.33124	0.147874	0	3.18764	3.05157	4.72226
FBXO2	26232	-3.77722	-1.12281	9.955	0.00160413	0.112729	0.296806	0.0855628	0.569889	0	0.059518	0
PCYOX1	51449	-0.832216	7.05676	9.93272	0.00162366	0.113473	24.6133	27.6724	42.7152	18.6732	19.4769	15.2103
SLFN11	91607	1.04718	5.19007	9.93547	0.00162124	0.113473	5.59577	5.50693	2.37733	12.1014	6.73267	9.03886
PRDX6	9588	-1.24706	9.17635	9.91894	0.00163587	0.114012	280.898	454.28	726.875	263.59	239.475	112.923
GIPC3	126326	-4.8432	-1.68554	9.90942	0.00164435	0.114289	0.0168444	0.0679825	0.113199	0	0	0
CENPF	1063	0.961655	8.1982	9.90224	0.00165078	0.114423	14.5562	28.4687	15.0142	43.1702	33.6973	36.1718
LPHN3	23284	4.61605	-1.87311	9.85958	0.0016895	0.116787	0	0	0	0.0571179	0.0499951	0.0126807
PARPBP	55010	0.954095	4.14539	9.84609	0.00170193	0.117327	3.35147	5.16758	3.11935	7.66461	6.95729	7.94089
DCC	1630	-6.23613	-0.880203	9.83373	0.0017134	0.117687	0	0	0.22336	0	0	0
KIFC1	3833	1.054	5.83371	9.83048	0.00171643	0.117687	12.1554	21.2459	7.62056	27.1377	21.1395	36.9102
KIAA1671	85379	-2.9296	0.897221	9.81619	0.00172982	0.118286	0.048506	0.153816	0.651946	0.07501	0.0194537	0.0148026
AURKB	9212	1.13264	4.78871	9.77128	0.00177259	0.120884	11.7467	20.7129	7.26755	26.104	22.1421	38.8945
ASPM	259266	0.904061	7.57339	9.74743	0.00179573	0.122134	9.59726	17.6687	9.26074	26.1309	19.9497	22.2779
ZNF474	133923	-2.5512	-0.265546	9.73528	0.00180765	0.122616	0.705995	0.374911	0.624272	0.0446917	0.208632	0.039688
FANCI	55215	0.894824	6.25638	9.72761	0.00181521	0.1228	11.8057	15.0943	6.80866	22.708	17.1519	22.8314
IGFBPL1	347252	1.61548	2.76187	9.70027	0.00184241	0.124308	0.674256	1.36061	0.709426	1.99056	1.57742	4.84479
TPX2	22974	0.906917	7.19633	9.68552	0.00185726	0.124978	23.6103	40.5118	19.3719	54.3113	43.1206	59.1323
ALX4	60529	-3.15217	2.40889	9.67751	0.00186537	0.125192	0.133036	0.174499	4.76819	0.224015	0.112045	0.227353
FAM46A	55603	-1.08213	7.77434	9.66495	0.00187817	0.125719	35.6461	40.4634	82.7383	25.4343	32.8847	16.7186
RACGAP1	29127	0.856685	6.92147	9.6486	0.00189496	0.125846	22.0601	36.2218	19.4189	47.3072	39.344	54.0604
SPTBN2	6712	3.88759	0.0325072	9.65305	0.00189038	0.125846	0.0369734	0	0	0.0222351	0.0518995	0.533132
TLL2	7093	-2.30736	0.597295	9.65354	0.00188987	0.125846	0.343666	0.108359	0.529265	0.0645855	0.0603003	0.0688254
F2R	2149	-1.23978	4.98212	9.64068	0.00190315	0.12606	5.45858	12.9216	16.3748	2.5481	5.84042	6.31956
SYT15	83849	-1.54284	4.39422	9.63583	0.00190818	0.126064	5.57131	2.34443	8.97569	0.793952	1.76053	3.22918
PRUNE2	158471	-1.24048	4.83236	9.60776	0.00193757	0.127673	2.28235	5.26446	1.9221	1.79997	1.45182	0.759105
KIF24	347240	1.02505	4.23118	9.57702	0.00197028	0.129317	2.4173	2.34473	1.151	3.73612	3.55708	4.75222
TROAP	10024	1.17932	4.01742	9.57475	0.00197272	0.129317	3.02758	5.49295	2.7377	7.61699	5.65342	12.223
HMMR	3161	0.867679	5.32609	9.56097	0.00198758	0.129956	7.03344	11.9755	8.00732	20.3419	12.2436	16.7052
CPM	1368	1.3879	2.82209	9.54356	0.00200652	0.130857	0.839719	0.451136	0.439724	1.14115	2.12781	1.28129
RYR2	6262	-5.67281	-1.24973	9.53327	0.0020178	0.131255	0.00444348	0	0.0895838	0	0	0
PDE4B	5142	-1.16429	5.02958	9.52586	0.00202596	0.131449	9.90296	4.39914	17.0162	4.37004	4.95778	4.63887
HIST1H2BC	8347	1.00202	7.137	9.50132	0.00205324	0.132879	140.122	351.272	150.063	462.069	400.603	422.217
NDC80	10403	0.972643	5.09381	9.49475	0.00206061	0.133017	8.30292	16.3157	7.08721	23.4761	17.3882	21.3841
BIRC3	330	1.87049	1.57283	9.48143	0.00207563	0.133646	0.136766	0.212298	0.176751	0.923713	0.251049	0.752872
FCGBP	8857	-5.02169	-1.57392	9.47448	0.0020835	0.133814	0.0221835	0.0358121	0	0	0	0
ANGPT1	284	-1.43957	6.56173	9.4644	0.00209498	0.134211	12.371	24.5244	58.3908	13.9721	15.5063	5.6578
ENPP4	22875	1.46187	3.27519	9.45221	0.00210895	0.134765	1.95778	0.517353	0.783141	3.84981	2.35554	2.78813
CENPM	79019	1.16994	3.72439	9.4354	0.00212837	0.135665	8.91376	11.755	5.25462	16.74	14.8171	26.8085
ST3GAL1	6482	0.822509	6.67105	9.41041	0.00215757	0.137181	11.2764	12.1459	8.2136	13.0358	20.8071	22.1165
SHROOM4	57477	-1.45641	3.13466	9.39484	0.00217597	0.138006	0.722611	1.12818	2.10432	0.28361	0.661982	0.495589
HMOX1	3162	1.23282	7.19882	9.38981	0.00218195	0.13804	91.1027	33.3626	40.8258	88.3968	89.2982	210.782
BHLHE40	8553	-0.929085	5.57938	9.38205	0.0021912	0.13828	19.4377	25.2709	17.0195	6.05371	13.2891	13.0814
FOXF1	2294	-2.74518	0.864752	9.3738	0.00220108	0.138559	0.425746	2.09056	0.762966	0.0682761	0	0.394107
NPTXR	23467	-1.94469	1.48061	9.33394	0.00224949	0.141255	1.03793	0.353287	0.728328	0.0752035	0.245749	0.227065
TTK	7272	0.91153	5.53741	9.32837	0.00225633	0.141335	8.93613	16.0641	6.93335	21.8147	17.4123	20.8645
ESCO2	157570	0.964294	4.79262	9.31994	0.00226673	0.141637	5.32713	8.04056	3.32287	12.1894	10.3958	10.0151
STEAP1	26872	0.92861	4.60748	9.31217	0.00227637	0.14189	13.5688	14.0817	10.4832	18.9845	19.9793	33.5996
LOC644172	644172	5.72011	-1.28387	9.29052	0.00230342	0.143224	0	0	0	0.696906	0	0
FOXM1	2305	0.979117	6.4617	9.27021	0.0023291	0.144115	10.3312	25.1342	13.2691	32.4323	23.5166	40.1129
GIPR	2696	-3.41325	-1.35513	9.27303	0.00232552	0.144115	0.107783	0.2175	0.281683	0	0	0.0383742
KRT16	3868	-3.51609	0.129649	9.25394	0.0023499	0.145047	0.381163	0.0854632	2.51408	0.0509387	0	0.180942
VWA2	340706	-4.67338	-1.7544	9.22255	0.00239053	0.147197	0.0372464	0.0751615	0.0139059	0	0	0
BUB1B	701	1.18278	5.77449	9.21125	0.00240532	0.14775	7.42332	15.7054	3.63485	21.3395	16.9668	22.4789
ARHGAP30	257106	-5.05776	-1.56916	9.20272	0.00241656	0.148082	0	0.149227	0.0736241	0	0	0
CST6	1474	-1.90767	1.2332	9.14935	0.00248806	0.151877	4.41797	3.73477	8.69299	0.718076	1.67608	2.04058
GPAT2	150763	2.57491	2.29633	9.14758	0.00249048	0.151877	0.772494	0.441676	0.230727	0.154854	2.494	6.02323
FANCD2	2177	0.957462	5.32292	9.13646	0.00250565	0.152436	4.9326	7.78253	2.91104	11.1764	8.51266	10.6713
NCAPG2	54892	0.982119	6.24202	9.13067	0.0025136	0.152554	7.0709	15.629	6.11697	19.9544	15.4674	21.5112
CIT	11113	0.962131	6.12076	9.11719	0.00253218	0.15295	3.93316	8.53513	3.75994	12.1731	7.87705	11.5684
EMC9	51016	1.20169	2.82072	9.11885	0.00252989	0.15295	4.96395	5.62358	4.48688	10.8934	9.65725	14.1386
MYLIP	29116	1.36002	2.2682	9.11225	0.00253903	0.152999	0.828757	1.099	0.636509	2.33535	2.22694	2.04859
SYTL5	94122	-4.79922	-0.420067	9.10256	0.00255252	0.153447	0.030192	0	0.676327	0	0.0211902	0
HAS2	3037	1.45188	8.44712	9.09433	0.00256403	0.153775	51.6239	98.4616	20.9896	112.912	98.0528	257.056
CCL5	6352	1.78014	1.31271	9.07788	0.0025872	0.154799	0.998409	0.78351	0.621256	3.80268	1.47932	3.02147
NUSAP1	51203	0.954384	6.3734	9.06593	0.00260416	0.155447	16.357	37.2531	15.2671	49.861	38.8495	44.7849
GALNT2	2590	-0.756272	7.17026	9.04157	0.00263909	0.157162	32.4928	35.8147	50.7968	20.9047	23.0069	26.5837
EDA2R	60401	-1.18733	4.19886	9.02824	0.0026584	0.157205	5.85348	7.72651	8.27156	5.19824	2.94499	1.45658
LMNB1	4001	0.976793	6.0795	9.03385	0.00265026	0.157205	11.8596	20.4393	7.77848	23.5681	20.8766	34.4411
UBE2C	11065	1.11305	5.72289	9.02851	0.00265801	0.157205	28.7755	64.2712	19.5582	79.4748	58.8044	105.34
SENCR	100507392	-2.43281	-0.572253	9.00933	0.00268604	0.15847	0.560227	0.50873	0.878469	0.0673819	0.157278	0.119676
ACTA2	59	-1.05971	9.61797	8.9888	0.0027164	0.159889	544.926	782.448	484.51	346.016	353.541	169.698
CD4	920	-4.95715	-1.62606	8.98357	0.00272417	0.159976	0	0.162529	0.128871	0	0	0
VIT	5212	2.66495	1.7509	8.9788	0.0027313	0.160024	0.0774414	0.312546	0.549338	4.90556	0.362348	0.716864
L3MBTL4	91133	3.95886	-1.27123	8.9674	0.00274839	0.160285	0	0.0204545	0	0.024383	0.369934	0.0649591
TUBA4A	7277	-0.911758	3.94775	8.9703	0.00274404	0.160285	8.08942	7.16379	8.6368	3.49987	4.20711	4.97283
LOC102724058	102724058	4.39304	-1.95302	8.95934	0.00276055	0.160625	0	0	0	0.118192	0.275874	0.419835
IDH1	3417	-0.877669	6.21862	8.95267	0.00277065	0.160843	31.304	35.4324	50.5896	18.8434	30.2486	14.8077
SHCBP1	79801	0.915754	6.22837	8.93063	0.00280428	0.162424	14.782	23.8362	9.50043	28.6578	25.8026	36.3355
C4orf26	152816	-4.13807	-0.286799	8.9118	0.00283333	0.162991	1.66125	0	0.169152	0.0454111	0	0.0403268
EMX2OS	196047	0.965013	5.75359	8.91202	0.00283299	0.162991	5.37243	4.45339	5.20086	14.2086	10.2746	4.86367
PPIC	5480	-0.822852	5.97445	8.91491	0.00282852	0.162991	55.7736	50.813	87.8385	31.2768	47.8985	30.7913
FANCG	2189	0.978082	4.70846	8.90038	0.00285112	0.163643	8.40217	7.55732	3.99339	11.502	10.3974	17.4173
MYOCD	93649	-2.94711	2.37272	8.87869	0.00288518	0.165224	0.0594375	0.214182	2.83408	0.0612763	0.119189	0.217663
BRCA2	675	0.80341	5.99857	8.86646	0.00290459	0.165773	3.99799	5.54174	2.70392	8.16545	6.64293	6.56909
H2AFX	3014	1.04907	6.26427	8.86441	0.00290785	0.165773	30.9494	47.0711	16.1053	52.5429	49.8513	92.394
NUF2	83540	0.998051	4.63499	8.85899	0.0029165	0.165894	5.33773	12.6526	6.87935	20.3154	14.2667	15.1122
IQGAP3	128239	1.04764	6.44197	8.84841	0.00293344	0.166484	6.6085	16.1967	5.24854	21.244	16.1746	20.5852
LRRC4	64101	2.07466	1.7983	8.83383	0.00295697	0.167445	0.686569	0.0395846	0.307595	1.34484	1.12895	1.90664
GAS1	2619	1.23275	4.77133	8.78214	0.00304194	0.171873	7.61116	7.83514	1.75681	12.0306	14.8346	13.6224
PEX5L	51555	-4.53012	-1.82059	8.76863	0.00306455	0.172023	0.0237019	0.0398577	0.00884905	0	0	0
SC5D	6309	-0.9794	5.52599	8.7684	0.00306495	0.172023	8.23627	4.78751	13.0078	4.12449	5.64247	3.4414
SCD	6319	-0.788027	7.33245	8.7758	0.00305254	0.172023	30.228	40.8044	40.8276	15.3234	25.369	24.0906
TRIP13	9319	0.995155	5.81055	8.75977	0.00307948	0.172458	12.9005	24.8353	9.20109	29.2759	23.5751	40.7196
GJD2	57369	3.88681	-1.24439	8.7455	0.00310368	0.17343	0	0.0669435	0	0.95761	0	0.425198
MT1G	4495	3.95451	-0.19477	8.72923	0.0031315	0.1746	0.18363	0.185278	0.205673	0	0.515522	9.41448
HJURP	55355	0.862902	5.7576	8.72423	0.00314009	0.174695	11.9714	16.4502	7.58534	22.8733	16.8042	25.8167
OTOGL	283310	-2.16004	1.78663	8.70631	0.0031711	0.176034	0.233905	0.272313	1.48121	0.0865636	0.151538	0.201789
ATP6AP1	537	-0.712435	6.43463	8.67882	0.00321929	0.177714	49.9673	40.3536	62.8303	29.5704	35.5799	28.3308
HMGB3	3149	0.709524	5.46864	8.67708	0.00322238	0.177714	8.28194	11.3687	8.61191	14.2162	13.9504	18.0413
NTSR1	4923	-5.30898	-1.41284	8.68477	0.0032088	0.177714	0.263979	0	0.0197112	0	0	0
APCDD1L-AS1	149773	-1.43658	2.04984	8.6642	0.00324523	0.177815	2.87956	2.03028	3.3418	0.751103	1.21748	1.07462
CBLN2	147381	-4.67716	-1.75369	8.66676	0.00324067	0.177815	0.175889	0.0253525	0.0562866	0	0	0
EPHX1	2052	-0.917425	4.62447	8.6704	0.0032342	0.177815	13.461	12.057	20.9029	6.89041	10.8043	6.90729
INCENP	3619	0.804009	5.50558	8.65946	0.00325368	0.177894	7.31384	10.6357	5.91303	13.2268	11.3497	17.085
HGF	3082	-3.47606	-1.30245	8.65228	0.00326652	0.178113	0.0518485	0.156941	0.261326	0	0.0363898	0
RAD51AP1	10635	0.885559	4.70843	8.64937	0.00327174	0.178113	8.33254	10.6708	5.13304	16.1509	13.001	15.4723
SORL1	6653	-2.26977	0.211356	8.63062	0.00330558	0.17957	0.0728964	0.26077	0.103914	0.0398531	0.0279067	0.0212347
APBB1IP	54518	-2.09249	3.31458	8.61311	0.00333753	0.18021	2.67486	0.862523	14.4856	1.19402	1.54833	1.47269
LINC01279	100506621	-0.809195	8.30622	8.61248	0.00333868	0.18021	57.0388	82.428	94.0035	42.0242	40.7229	50.4791
LRRC38	126755	5.40993	-1.40323	8.61617	0.00333192	0.18021	0	0	0	0	0	0.651316
CDCA2	157313	0.888731	5.25771	8.57416	0.00340967	0.182875	5.96205	10.7097	4.88242	15.1882	10.7012	14.0306
ITIH5	80760	1.53515	6.10746	8.57611	0.00340603	0.182875	10.3774	3.62067	1.70183	24.2373	14.234	7.05563
NTN4	59277	-1.31131	4.81029	8.57504	0.00340802	0.182875	4.44552	9.90446	18.6325	5.58884	5.36485	2.3419
TSPAN9	10867	-0.924783	4.27079	8.56821	0.00342084	0.183087	6.06675	4.03021	7.1694	2.31167	3.16707	3.60589
MEDAG	84935	1.99985	1.20474	8.56167	0.00343315	0.183179	0.0912772	0.613976	0.374859	1.71996	0.768754	1.85237
PFN2	5217	-0.847198	7.11822	8.55963	0.003437	0.183179	58.1464	70.4785	125.457	50.6663	47.4016	43.1497
TCEAL4	79921	-0.817979	5.60516	8.54105	0.00347225	0.18467	32.6012	38.7852	66.6712	25.2306	27.4725	25.5818
NAALAD2	10003	2.48536	-0.052416	8.52861	0.00349607	0.185547	0.0227527	0.160698	0.0509679	0.437856	0.766509	0.170115
GABRA3	2556	-5.01525	1.14959	8.51702	0.0035184	0.185955	0	0	4.29898	0	0.0366511	0.0836655
LOC100134868	100134868	-2.01017	0.60724	8.51967	0.00351327	0.185955	0.608319	1.69969	1.83438	0.393972	0.262737	0.349862
DOK6	220164	0.936642	4.25493	8.50454	0.00354262	0.186846	1.79014	1.15466	1.44656	2.20227	3.87824	2.33986
CD163	9332	2.32801	-0.674139	8.48504	0.00358078	0.188467	0.03471	0.0350215	0.0388767	0.166991	0.121806	0.278053
B4GALNT4	338707	2.36922	-0.670251	8.45152	0.00364739	0.191575	0.0631594	0.0637262	0	0.177253	0.236418	0.292328
GALNT6	11226	-0.909982	5.92186	8.44033	0.00366989	0.191694	14.9618	16.2973	21.1004	4.70203	11.3365	11.8222
H2AFZ	3015	0.863774	7.70695	8.43913	0.00367232	0.191694	165.553	202.678	100.884	291.939	218.375	343.402
KIF18B	146909	1.03457	4.79344	8.44535	0.00365977	0.191694	3.6452	6.67157	2.33573	8.13645	6.78268	11.0103
ANGPTL7	10218	-4.85505	-1.68474	8.42276	0.00370553	0.19303	0.127017	0	0.248964	0	0	0
HIST1H4H	8365	1.03261	6.55846	8.40318	0.00374566	0.194721	127.158	284.653	83.8421	363.177	291.755	359.273
FAM182B	728882	-5.68255	-1.24861	8.37557	0.00380298	0.197296	0	0	0.282336	0	0	0
HBEGF	1839	-1.08137	3.21866	8.36821	0.00381842	0.197693	5.89018	3.95166	5.90644	2.37385	2.07783	2.96448
TLE4	7091	-1.05024	6.23161	8.35889	0.00383805	0.198304	11.0821	13.3925	33.7511	11.5832	9.20816	7.31971
TNFAIP2	7127	0.851259	4.91317	8.34833	0.00386043	0.199055	5.45163	6.73072	3.17983	9.51081	8.04363	10.1761
LDOC1	23641	-1.29576	2.98315	8.33444	0.00389005	0.199425	5.09864	5.39413	11.9204	2.85784	2.36249	3.85968
MMP16	4325	-1.00474	5.94806	8.33391	0.00389118	0.199425	11.8116	6.42785	20.6734	5.43961	8.21743	5.73785
THSD7A	221981	-3.25706	-0.887764	8.33911	0.00388006	0.199425	0.0618287	0.013863	0.115418	0	0.0192864	0
MIR765	768220	4.19823	-2.02938	8.31042	0.00394182	0.201613	0	0	0	1.53442	1.79076	1.36262
STK33	65975	-2.02736	0.251163	8.30455	0.00395459	0.201859	0.394632	0.796347	0.559872	0.0949295	0.221578	0.112401
STEAP1B	256227	1.71954	3.13755	8.29797	0.00396893	0.202133	2.63104	5.76116	0.877793	10.3688	4.32182	15.9046
TENM2	57451	-1.00778	8.32184	8.29479	0.0039759	0.202133	27.2172	43.733	61.9147	31.6839	18.9754	15.4131
KIF20B	9585	0.770775	6.33058	8.27022	0.00403007	0.204478	7.60997	13.0587	6.94506	17.4517	13.8472	15.8229
GJA1	2697	-0.896539	7.91032	8.26157	0.00404932	0.205044	72.7863	71.2632	152.047	56.3299	51.1172	51.5917
SDK1	221935	3.43085	0.715676	8.25641	0.00406084	0.205218	0.055958	0	0.0156688	0.731932	0.0196371	0.0522976
LPPR3	79948	-2.9944	-0.425514	8.24616	0.00408384	0.20597	0.213248	0.0922121	0.989507	0.0366409	0.0855244	0.0325385
ADAMTS1	9510	0.707997	7.06549	8.22562	0.0041303	0.206128	23.3584	22.9213	19.2628	32.3445	29.4523	45.2557
CAPN6	827	3.25412	-1.6096	8.21684	0.00415034	0.206128	0	0.0204089	0	0.0486574	0.141966	0.0864194
CDCA5	113130	0.975896	5.3829	8.21612	0.00415198	0.206128	11.2915	15.5513	5.786	18.0967	16.4839	29.6085
ENDOD1	23052	-0.829508	5.66792	8.24058	0.0040964	0.206128	12.6903	10.3966	18.3615	5.75872	7.04705	10.4927
GINS4	84296	1.04958	4.57517	8.23242	0.00411486	0.206128	4.12716	5.88336	2.03564	7.62814	6.2982	11.0205
HIST1H1E	3008	1.18756	7.98262	8.21759	0.00414863	0.206128	151.271	357.598	80.6166	532.347	386.189	424.263
LOC100506023	100506023	-1.54907	2.51741	8.2288	0.00412308	0.206128	1.02237	0.94014	2.44963	0.731572	0.526807	0.248808
SPAG17	200162	-2.63476	0.0612947	8.21619	0.00415184	0.206128	0.0306179	0.308927	0.285778	0.0122753	0.0286522	0.0545049
SEMA3C	10512	-0.922128	9.49458	8.20786	0.00417092	0.206664	207.935	130.901	208.575	98.9903	118.211	71.6949
HIST1H4D	8360	1.25704	6.38377	8.19738	0.0041951	0.207457	75.0952	269.89	57.0348	362.001	289.532	309.62
PARD6G	84552	-1.33313	2.33428	8.1892	0.00421405	0.207989	1.65008	1.53094	2.25179	0.479055	0.692204	0.972387
DLG1	1739	-0.698308	6.91742	8.17099	0.00425656	0.208218	23.243	28.6663	37.0447	18.8919	18.8259	17.1005
HIST1H2BD	3017	1.08329	6.81216	8.17382	0.00424992	0.208218	52.5033	161.36	51.6931	200.527	157.693	204.539
KRT17	3872	-2.98228	1.04848	8.17229	0.00425352	0.208218	0.184797	0.605979	5.64021	0.222266	0.0648497	0.493453
LOC101929140	101929140	-2.58211	-0.965527	8.16756	0.00426462	0.208218	0.302832	0.229162	0.381582	0.0910585	0.0531356	0
MIR5699	100847086	4.4089	-1.95078	8.17153	0.0042553	0.208218	0	0	0	4.85898	1.13415	0.862994
SKA3	221150	0.823675	5.16822	8.16615	0.00426794	0.208218	7.32406	12.7185	6.52912	14.8017	13.7427	18.4927
COL19A1	1310	-5.60564	-1.296	8.14621	0.00431512	0.209312	0	0	0.168027	0	0	0
GLB1	2720	-0.722729	6.42735	8.15175	0.00430197	0.209312	39.0561	32.7444	52.1787	22.2372	30.8823	22.0283
NOG	9241	1.15806	4.29242	8.14863	0.00430937	0.209312	4.76584	7.60071	6.75852	5.68594	20.6089	16.4206
IGF2BP2	10644	-0.693349	5.69683	8.10194	0.0044218	0.213739	12.8916	21.3408	17.7068	11.2143	10.2654	10.6324
RRM1	6240	0.732114	7.60119	8.10135	0.00442323	0.213739	50.8635	53.0215	33.2065	78.499	68.5501	80.6876
PRKAR2B	5577	-1.14702	3.18964	8.09716	0.00443347	0.213827	2.68147	2.60533	4.80537	1.17062	1.50559	1.86695
CASC5	57082	0.925605	6.85295	8.07557	0.00448659	0.215978	7.03992	16.9463	7.10075	22.1357	16.8285	20.092
FAM83D	81610	1.00448	4.84701	8.05221	0.00454482	0.217954	6.16706	12.3542	4.99611	14.4389	11.5143	21.232
IGDCC4	57722	-1.18289	3.19782	8.05239	0.00454437	0.217954	1.22224	2.52298	2.02204	0.971048	1.0231	0.550932
ADD3	120	-0.901321	6.22575	7.98984	0.00470405	0.21877	13.6468	17.8307	34.1805	13.9734	12.0357	9.14066
ANKRD20A5P	440482	2.92079	-0.694439	7.92189	0.00488401	0.21877	0	0.0197923	0.0659131	0.495467	0.0826059	0.10476
APLNR	187	-5.52431	-1.34499	7.95187	0.00480378	0.21877	0	0	0.357222	0	0	0
ARHGEF37	389337	-1.988	0.53195	8.01914	0.00462855	0.21877	0.179365	0.512761	0.552464	0.071911	0.125887	0.111755
ATOH8	84913	1.19281	6.03678	7.92822	0.00486696	0.21877	11.7206	2.26505	6.41793	12.1429	14.1019	20.401
ATRNL1	26033	1.75292	1.07365	7.96821	0.0047606	0.21877	0.174622	0.0587297	0.0745081	0.45006	0.315149	0.284211
BMP2K	55589	0.719784	6.19985	7.94458	0.00482317	0.21877	13.8328	16.2124	13.6529	32.2868	20.6507	19.0398
CCNF	899	0.949547	5.00194	7.92301	0.00488099	0.21877	4.20666	7.78712	3.22975	10.262	6.85728	12.2836
CD68	968	-0.808384	6.08275	8.00598	0.00466232	0.21877	38.3177	35.934	64.8589	19.792	25.9033	33.6874
CRISPLD2	83716	0.854061	7.35325	7.98684	0.00471186	0.21877	33.5461	21.8879	20.6412	54.1657	28.4489	54.8882
CRLF1	9244	-2.08475	4.30759	7.91985	0.00488952	0.21877	44.7027	5.12452	2.75402	2.37562	6.45032	3.57348
CST7	8530	-4.7399	-1.74652	7.96576	0.00476705	0.21877	0.0781908	0.0788926	0.700616	0	0	0
DES	1674	-1.60699	1.98649	8.01783	0.00463191	0.21877	2.13494	1.43607	4.02161	0.427971	1.08975	0.967413
ESM1	11082	1.38256	3.12463	7.93608	0.00484588	0.21877	1.7753	1.51025	3.54794	4.0193	3.71354	10.0387
FAM111A	63901	0.82544	6.37758	7.9429	0.00482764	0.21877	13.4712	22.9185	11.0848	35.9878	23.5492	24.6104
FIBCD1	84929	-1.35709	2.78586	7.9881	0.00470858	0.21877	3.57224	1.82468	3.47592	0.563923	1.31627	1.5739
GBP5	115362	1.00064	3.40485	7.95321	0.00480021	0.21877	1.27449	1.93794	1.95022	3.36806	2.84727	4.103
GJA5	2702	-3.97393	-1.03491	7.95393	0.00479831	0.21877	0.0230191	0.0464515	0.515648	0.0276865	0	0
GRIP1	23426	3.43084	-1.50126	7.92159	0.00488483	0.21877	0	0.0145	0	0.0172849	0.0605178	0.138147
IL1RAPL2	26280	5.26191	-1.55046	8.02678	0.00460907	0.21877	0	0	0	0.380905	0	0
IRX6	79190	4.22151	-2.0267	7.94309	0.00482713	0.21877	0	0	0	0.0751067	0.131481	0.0333488
JADE2	23338	0.83676	4.53491	7.93693	0.00484358	0.21877	2.80986	2.84611	1.80013	4.4842	3.43775	5.39517
KDELR3	11015	-0.75966	7.15112	7.95412	0.00479779	0.21877	84.7529	84.5794	140.552	49.5515	66.5722	66.882
LAPTM5	7805	-1.89094	2.23316	8.01602	0.00463653	0.21877	0.71419	3.14443	5.67218	0.390454	1.09364	1.07489
LMNB2	84823	0.947142	7.77889	7.99426	0.00469259	0.21877	33.9317	43.2258	19.6777	53.9197	44.0252	88.7579
MAP1A	4130	-0.921244	8.19286	7.96061	0.00478063	0.21877	27.3248	34.5679	49.8588	24.2169	22.9082	11.8904
PBX1	5087	0.808656	6.572	7.96118	0.00477912	0.21877	11.4823	9.24699	9.2856	16.9273	24.6496	11.0265
PGM2L1	283209	-0.678193	5.44666	7.93282	0.0048546	0.21877	6.4326	5.73083	6.697	3.09681	4.6468	4.04747
PI16	221476	3.40359	0.897946	7.98046	0.00472849	0.21877	0.132817	0	0.297522	0.119811	4.33462	0.212793
PRR11	55771	0.854535	6.26216	8.00508	0.00466463	0.21877	5.77426	12.6043	6.9078	14.0658	12.3945	19.2584
PSG11	5680	4.20887	-2.02815	7.9667	0.00476457	0.21877	0	0	0	0.170269	0.132477	0.050402
RRH	10692	-3.31774	-1.40286	7.95017	0.00480828	0.21877	0.233668	0.0943061	0.418749	0.0562093	0	0
SPC24	147841	1.17527	3.7739	8.02948	0.0046022	0.21877	11.1189	20.9789	5.97774	26.2118	24.5039	35.3907
STMN1	3925	0.820181	7.73717	7.92436	0.00487736	0.21877	50.8827	99.4004	56.4085	125.526	104.764	134.655
TNC	3371	1.18422	11.0531	7.92562	0.00487397	0.21877	156.546	221.083	75.3476	316.133	450.642	262.586
UBE2S	27338	0.924977	6.84263	7.9472	0.00481619	0.21877	63.3759	93.2065	42.6039	109.125	86.9038	182.142
ZMAT3	64393	-1.02826	6.935	8.00231	0.00467178	0.21877	13.4535	13.0429	27.4825	12.256	9.61034	4.60238
ZNF365	22891	-1.61237	2.03475	7.97533	0.0047419	0.21877	1.2615	0.889229	2.05165	0.187062	0.72771	0.461439
ITGBL1	9358	-0.875285	9.09094	7.89438	0.00495887	0.221482	153	141.782	138.708	69.9801	110.226	56.1326
FANCA	2175	0.936982	5.08595	7.8911	0.00496787	0.221494	5.07053	5.39802	2.26572	7.79536	6.01531	10.5758
GAMT	2593	-1.15024	2.93221	7.8864	0.0049808	0.221578	6.12488	4.27197	6.99824	3.31257	1.90414	2.59044
PCDHGA3	56112	-1.79856	0.837345	7.88406	0.00498724	0.221578	0.347402	0.41425	0.866642	0.151942	0.177326	0.134931
KIF22	3835	0.841736	5.64731	7.87732	0.00500585	0.222016	15.5294	22.3654	9.67111	27.7459	22.7935	34.7224
MAGED1	9500	-0.945964	8.50651	7.86193	0.00504865	0.223161	126.506	109.551	256.982	71.1227	99.129	85.6711
SAPCD2	89958	1.32698	3.85895	7.86171	0.00504926	0.223161	1.992	3.42636	0.977445	3.33144	3.72822	8.99693
DEPDC1B	55789	1.24526	2.8745	7.83709	0.00511851	0.225436	1.19066	2.78361	1.13843	3.73738	3.91336	4.49763
TNFRSF10D	8793	-0.782177	6.67425	7.83775	0.00511661	0.225436	25.6094	31.625	52.0955	18.5899	22.7343	22.2383
APBB2	323	-0.68693	6.66038	7.82637	0.00514894	0.225992	15.9533	10.3985	15.282	7.97144	9.68987	8.20397
IL32	9235	1.66615	3.59214	7.82696	0.00514727	0.225992	10.496	2.85363	1.40789	14.5896	8.02825	24.3011
ST3GAL5	8869	-1.61909	3.08956	7.80968	0.0051967	0.227695	1.28217	4.12745	10.4287	1.83589	1.54267	1.76077
CRYZ	1429	-1.03316	4.42173	7.80622	0.00520668	0.227738	7.07282	19.816	10.256	5.08896	5.4516	7.5882
NOMO2	283820	-0.671843	5.00625	7.78672	0.00526317	0.229813	9.11319	9.21224	9.36455	4.99722	6.52809	5.86219
PILRA	29992	3.12892	-1.19838	7.77842	0.0052874	0.230474	0.110513	0	0	0.731063	0.0775634	0.354116
ADAMTS16	170690	-4.19775	-1.96188	7.76462	0.00532796	0.231051	0.029239	0.0442522	0.032749	0	0	0
ATP6V0A1	535	-0.810483	4.59277	7.76532	0.00532588	0.231051	6.82768	6.03891	9.22	5.00324	4.31157	3.28075
MX1	4599	1.68229	1.5692	7.76983	0.00531261	0.231051	0.254628	0.406779	0.522856	0.535949	1.66796	1.60914
CKB	1152	-0.85375	3.92561	7.74544	0.00538483	0.232727	13.1171	13.3354	13.2951	8.75817	5.46072	7.72433
TGM2	7052	-1.57799	5.90039	7.7454	0.00538495	0.232727	39.9659	10.7033	17.5315	1.44989	10.9336	10.4589
ANLN	54443	0.952092	8.30486	7.72943	0.00543279	0.234395	32.1063	72.2975	30.568	96.5951	69.2854	95.2537
DBIL5P2	100169989	2.87521	-1.33531	7.71807	0.00546708	0.235474	0	0	0.0962726	0.413531	0.180981	0.183616
CSTB	1476	-0.647292	5.49154	7.71052	0.00549	0.235607	52.0626	64.2379	58.2257	31.0768	41.3723	39
NEK2	4751	0.997927	4.36555	7.70866	0.00549564	0.235607	4.85236	10.2711	3.99062	12.652	10.5741	14.9685
P4HA3	283208	-0.824395	5.44482	7.70788	0.00549803	0.235607	32.3892	17.7441	22.1773	12.25	18.6032	10.0338
CSMD1	64478	3.09368	-1.67599	7.69643	0.00553302	0.236707	0	0.00512468	0	0.0244358	0.0142591	0.0216999
SNORD114-24	767604	-2.46382	-0.573101	7.68561	0.00556627	0.237729	4.09676	14.4673	17.207	1.23186	1.43765	3.28181
MDGA1	266727	-1.45715	3.21358	7.67171	0.00560931	0.238738	1.11032	0.576615	2.80724	0.373139	0.721974	0.540643
SPHK1	8877	0.877323	6.26869	7.67472	0.00559997	0.238738	31.3977	25.0614	18.0495	31.1162	35.8939	69.8456
TOP2A	7153	0.994923	8.48103	7.66888	0.00561814	0.238738	31.0816	68.205	25.1716	101.935	71.4496	74.6723
CHPF	79586	-0.747286	7.21429	7.66389	0.00563368	0.238998	80.5946	42.8299	63.0115	31.8441	37.5054	41.7041
SDC3	9672	-0.667809	7.08618	7.65269	0.00566877	0.240085	30.5581	32.9098	34.0991	15.5932	22.5833	23.2356
WDR62	284403	1.03333	4.5382	7.63512	0.00572425	0.242031	2.65124	5.22636	1.69931	6.15642	5.20585	8.24982
DFNB31	25861	-1.41209	1.78604	7.62988	0.00574091	0.242331	1.25591	1.43011	0.803816	0.410011	0.478508	0.421596
AK5	26289	-0.653193	6.74768	7.61338	0.00579368	0.244105	34.2711	29.3219	36.3778	23.2653	17.505	22.772
HCLS1	3059	-1.8113	1.63745	7.61074	0.00580218	0.244105	1.1061	4.03212	1.51863	0.600816	1.0017	0.304885
FEN1	2237	0.88249	6.23356	7.60755	0.00581245	0.244133	27.8951	29.2009	11.9649	36.525	35.7301	55.0864
ADAMTS5	11096	0.977221	6.77401	7.59996	0.00583695	0.244756	9.053	4.57092	9.2463	19.7316	17.6724	7.62789
SSPN	8082	-0.9449	4.95536	7.5925	0.00586115	0.245365	6.16277	6.20189	14.5241	4.88365	5.45173	3.63406
CPXM1	56265	1.8748	-0.118372	7.57575	0.00591588	0.246437	0.0908968	0.152854	0.169681	0.473751	0.552898	0.517796
DGKA	1606	-0.791041	5.06621	7.57861	0.0059065	0.246437	11.6474	12.096	21.9777	8.519	8.322	9.55457
SLC22A17	51310	-1.01053	3.81583	7.57589	0.00591543	0.246437	7.35039	5.46308	10.3672	2.43758	4.9678	4.10317
PREX2	80243	2.20306	2.46993	7.5591	0.00597077	0.248315	0.127525	0.071483	0.952221	1.6872	3.04311	0.575105
DLGAP5	9787	0.79478	5.62659	7.55252	0.00599262	0.248816	8.11116	17.5574	9.37534	20.1922	19.0312	21.5832
LGR5	8549	-3.60734	2.28752	7.54933	0.00600324	0.24885	0.0315546	0.0318378	5.61945	0.0569289	0.287905	0.117962
LEP	3952	-4.91978	-1.63038	7.50849	0.00614088	0.25414	0	0.235504	0.0237662	0	0	0
MOB3B	79817	2.28035	1.78839	7.49526	0.00618617	0.255497	0.0445778	0.461023	0.0124822	1.04552	0.641381	0.857042
PCDHGA8	9708	-1.40329	2.05272	7.49303	0.00619381	0.255497	0.673922	1.35994	1.09523	0.41323	0.519363	0.254052
LRRC45	201255	0.950121	3.65034	7.46011	0.0063081	0.259789	3.58131	3.58523	2.60103	4.9132	5.38055	8.57681
EYA2	2139	1.81606	2.94394	7.45217	0.00633599	0.260515	1.96461	1.54778	0.211002	1.42425	6.83763	4.91542
PSG1	5669	1.63392	2.17687	7.42524	0.00643153	0.264015	0.99044	1.51511	0.28628	2.72838	1.56967	4.40218
CENPW	387103	0.988629	3.33982	7.42135	0.00644545	0.264159	1.66247	2.50573	1.49422	3.53007	3.28433	4.42823
PTPRU	10076	-0.731622	4.98172	7.40581	0.00650136	0.266021	8.1099	5.37682	7.4319	3.50034	5.15632	3.95117
FADS2	9415	-0.651447	6.74726	7.39403	0.00654406	0.266479	31.8112	41.9071	43.3671	21.3836	26.5063	26.6454
FMNL2	114793	-0.914497	4.53632	7.3969	0.00653363	0.266479	3.23479	6.1723	6.7787	2.41598	2.30695	3.84516
PLIN2	123	0.597221	6.64303	7.39461	0.00654195	0.266479	39.5475	36.2304	37.8117	59.1555	54.2964	58.3816
NAP1L3	4675	-1.24559	3.45957	7.3803	0.0065942	0.26809	4.50859	2.60706	9.44994	2.50525	2.84977	1.63337
CNTN1	1272	2.00843	0.596021	7.37518	0.00661301	0.268425	0.179867	0.0259258	0.0863392	0.262694	0.64923	0.288173
ANKRD6	22881	1.64465	1.46727	7.3678	0.0066402	0.269098	0.114057	0.396388	0.156137	0.503004	0.853873	0.744479
LSP1	4046	-2.68397	-0.927128	7.36019	0.00666836	0.269808	0.288561	0.109182	0.525202	0	0.0506317	0.077053
GRIN3A	116443	4.51099	-1.88328	7.3501	0.0067059	0.270895	0	0	0	0	0.0131352	0.0699635
TCEAL3	85012	-0.76073	4.97906	7.34458	0.00672653	0.271296	25.0794	31.8263	48.2888	21.6905	20.0518	20.2976
PSRC1	84722	1.01236	3.97036	7.33826	0.00675021	0.271819	4.54224	9.46033	3.68727	12.4301	9.88562	13.3974
CKAP2L	150468	0.826296	5.29103	7.33356	0.00676788	0.272044	7.37617	12.9793	5.4248	17.0488	13.379	15.3061
DLK2	65989	-2.66442	-1.26087	7.33006	0.00678109	0.272044	0.178229	0.287726	0.159699	0	0.050036	0.0380733
PDLIM5	10611	-0.628459	7.54843	7.32824	0.00678796	0.272044	33.8156	35.1573	40.5858	22.6003	25.3912	22.8799
PADI2	11240	-2.27545	-0.519351	7.32537	0.0067988	0.272049	0.200002	0.117715	0.280014	0.0400925	0	0.0712074
ECT2	1894	0.705513	6.75752	7.31068	0.0068546	0.273227	16.1539	24.5732	15.1915	35.068	25.6168	30.5073
MYBL1	4603	-0.692652	6.99775	7.3138	0.00684271	0.273227	22.6646	31.608	36.9085	22.3712	17.0581	16.9771
MYOD1	4654	5.02811	-1.67224	7.3063	0.00687132	0.273227	0	0	0	0.532713	0	0
TP53TG3D	729264	5.02811	-1.67224	7.30693	0.00686891	0.273227	0	0	0	0.602806	0	0
ROBO2	6092	1.61736	3.58439	7.30313	0.00688346	0.273281	0.21284	0.404721	1.36615	2.77656	2.53948	0.769437
C3orf80	401097	-2.0804	0.318964	7.28526	0.00695228	0.275152	0.789794	0.455361	0.758231	0.0339262	0.356346	0.0903834
CCDC8	83987	-1.05273	4.55662	7.28601	0.00694935	0.275152	12.4758	8.25249	7.59745	2.25606	7.65398	3.77398
SGOL2	151246	0.718725	5.52854	7.279	0.00697653	0.275682	6.03577	10.823	6.11477	12.478	12.2254	13.1159
AQP9	366	3.25577	-1.6071	7.26064	0.00704822	0.277454	0	0	0.0269602	0.0289512	0.202728	0.102839
CYP2E1	1571	-2.083	-0.168858	7.25912	0.00705419	0.277454	0.436218	0.484146	1.1726	0.1574	0.183695	0.139777
SRPK3	26576	-2.99123	-1.57002	7.26388	0.00703552	0.277454	0.14529	0.183242	0.122048	0	0	0.0387959
IL18R1	8809	3.21662	-1.14827	7.25293	0.00707855	0.27763	0	0.020041	0.0222471	0	0.22305	0.233369
LPPR4	9890	-1.77521	1.77849	7.25196	0.00708237	0.27763	0.738469	0.423682	1.84885	0.330899	0.42683	0.123727
MIR29C	407026	-4.19812	-1.96178	7.24411	0.00711339	0.27763	0.826335	3.33501	1.85106	0	0	0
NDST3	9348	-4.19812	-1.96178	7.24451	0.0071118	0.27763	0.0122276	0.0493493	0.0273908	0	0	0
RCC1	1104	0.742639	5.84068	7.24736	0.00710052	0.27763	16.7927	17.4312	10.6582	21.6971	19.8575	33.5354
POC1A	25886	0.899658	4.44339	7.23705	0.00714141	0.278296	6.86438	8.77075	4.31125	10.8025	9.59049	16.8221
SERPINI1	5274	-2.14153	-0.00138856	7.23207	0.00716125	0.278641	0.418792	0.384137	1.32191	0.137374	0.213766	0.121994
MAB21L2	10586	-5.24881	-1.50281	7.22902	0.00717342	0.278687	0	0	0.411792	0	0	0
EPSTI1	94240	1.61708	1.5991	7.20968	0.00725113	0.280128	0.31804	0.68763	0.330774	2.15854	1.24363	0.727923
MIR663A	724033	1.00523	4.22106	7.21391	0.00723405	0.280128	193.131	140.429	63.0555	294.36	205.244	297.315
RAB15	376267	0.837975	4.35149	7.20881	0.00725467	0.280128	5.2324	3.76479	3.86697	6.16436	6.35137	10.4674
SETD9	133383	1.46004	2.01236	7.21297	0.00723788	0.280128	0.464513	1.23562	1.93921	3.25061	3.14163	3.60834
GRIA1	2890	1.55894	2.90072	7.17941	0.00737448	0.283545	0.439798	0.367675	1.12593	3.64235	0.934835	1.11397
RXFP1	59350	3.16257	-1.18894	7.17887	0.00737669	0.283545	0.0162752	0	0.0182289	0.274052	0.0685363	0.0173835
UCP2	7351	-1.88687	1.6849	7.18076	0.00736893	0.283545	0.618496	5.43813	2.57304	0.531359	0.744156	1.03811
SUV39H1	6839	0.97584	3.69967	7.16788	0.00742203	0.284855	2.97403	3.7632	1.96586	4.57393	4.79057	7.75913
ST6GALNAC3	256435	2.4824	-0.986273	7.15987	0.00745525	0.285698	0.0223128	0.0450262	0.0249913	0.053674	0.219243	0.285987
DGKI	9162	-0.786764	4.73187	7.1458	0.00751399	0.287515	9.05165	7.39841	4.49831	3.87906	4.05731	4.20845
ATAD2	29028	0.730813	7.46748	7.1331	0.00756737	0.288687	22.9627	32.5313	16.2044	41.373	37.4979	40.1329
PDE11A	50940	-2.01062	3.31825	7.13533	0.00755798	0.288687	2.17886	0.490294	2.38774	1.00867	0.06601	0.175798
ITM2B	9445	-0.684167	7.53281	7.12417	0.00760516	0.289693	115.98	96.9755	147.901	68.6408	89.8526	66.1173
TSPAN15	23555	-2.11747	0.794046	7.12112	0.0076181	0.28975	0.684803	0.647764	3.16391	0.205913	0.600785	0.228574
STAR	6770	-2.99196	-1.5667	7.11677	0.00763661	0.29002	0.107929	0.0816736	0.151107	0.0324533	0	0
KPNA2	3838	0.756412	7.84065	7.10519	0.00768611	0.291463	81.1277	112.908	64.0878	144.709	116.302	175.031
CSPG4	1464	-0.724896	6.73767	7.08085	0.00779118	0.294129	14.9821	13.4792	19.5806	12.8186	7.05526	9.18167
EDARADD	128178	-2.4461	0.719415	7.0815	0.00778839	0.294129	0.0754592	0.735985	1.77487	0.0605062	0.247151	0.161196
TNFRSF10B	8795	-0.60342	6.27968	7.08388	0.00777805	0.294129	18.7048	24.8278	24.0103	14.3242	16.6189	13.5248
CYP7B1	9420	1.36047	1.81678	7.07325	0.00782432	0.294941	0.576882	0.919041	0.884181	1.46074	2.13097	2.52953
CDC45	8318	0.890648	4.82138	7.03222	0.00800561	0.301327	10.313	13.1663	5.02903	17.2561	14.2302	21.3938
ACAN	176	-2.18421	3.8572	6.99617	0.00816843	0.304811	5.00961	1.86745	1.04112	0.00989386	0.842914	0.8874
BLM	641	0.853467	4.37241	6.99489	0.00817425	0.304811	3.57349	3.86976	1.86322	5.48373	4.77827	6.56431
FPR1	2357	-2.46034	0.471412	6.98978	0.00819766	0.304811	1.64423	0.107032	2.73271	0.191382	0.446711	0.169955
GALR2	8811	3.94179	-2.11412	6.99137	0.00819036	0.304811	0	0	0	0.128905	0.0752199	0.114472
GNAI1	2770	-0.645706	4.91307	6.99889	0.00815602	0.304811	11.221	10.1276	11.6843	7.88157	6.76798	6.46075
KLHDC9	126823	-2.43212	-0.825559	6.99702	0.00816455	0.304811	0.597827	0.219343	0.669591	0.0653675	0	0.174147
KLHL33	123103	3.08333	-1.6775	6.98789	0.0082063	0.304811	0.0390325	0	0	0.234734	0.0547898	0.166762
MIR380	494329	3.9418	-2.11412	6.99297	0.00818303	0.304811	0	0	0	2.8676	1.67333	2.54654
MMP17	4326	-0.769712	4.15263	6.99797	0.00816024	0.304811	8.96889	7.61733	11.0602	5.15763	5.29866	5.74134
NCAPD2	9918	0.683815	6.78339	6.98119	0.00823707	0.305506	15.297	22.6858	14.7099	29.1175	23.0865	32.435
ASZ1	136991	3.9512	-2.11267	6.9759	0.00826145	0.305872	0	0	0	0.0299732	0.0699612	0.0532347
LOC283856	283856	3.95121	-2.11267	6.97382	0.00827106	0.305872	0	0	0	0.0326593	0.0762311	0.0580055
FGD4	121512	1.66511	1.98734	6.96283	0.00832202	0.306172	0.36819	0.132677	0.166919	1.15983	0.738325	0.234085
ITGAX	3687	3.95984	-2.11142	6.96083	0.00833134	0.306172	0	0	0	0.037194	0.0434078	0.0165149
LOC100507642	100507642	1.6262	0.648557	6.96822	0.00829701	0.306172	0.338878	0.284932	0.189779	0.883109	1.07028	0.603258
MIR617	693202	4.38947	-1.95222	6.95908	0.00833951	0.306172	0	0	0	5.41	0	0.800716
RGPD2	729857	3.95984	-2.11142	6.96075	0.00833172	0.306172	0	0	0	0.0317927	0.0371041	0.0141166
ANO1	55107	-4.3895	-1.88752	6.95288	0.00836842	0.30679	0	0.0763	0.0508195	0	0	0
INPP5D	3635	-4.41171	-1.88529	6.94132	0.0084227	0.308334	0	0.0423941	0.0784348	0	0	0
DPYSL4	10570	1.58213	2.15848	6.92971	0.00847756	0.309449	0.32093	0.728574	1.34796	3.86002	1.16376	2.14241
OSR1	130497	1.08455	3.62607	6.93085	0.00847212	0.309449	6.14298	4.33868	1.89211	10.8981	6.73663	8.65272
MTMR8	55613	4.23134	-2.02691	6.91431	0.00855087	0.311677	0	0	0	0.131472	0.0767181	0
MLXIPL	51085	4.27114	-2.02401	6.90413	0.00859969	0.313006	0	0	0	0.0533629	0.124556	0
G6PD	2539	-0.663745	5.71242	6.89851	0.00862675	0.313542	21.5785	23.977	34.6726	19.8578	14.7402	16.0136
BRINP1	1620	1.83486	3.59262	6.88444	0.00869492	0.313729	3.8907	0.849404	0.178388	5.80159	8.20803	3.59671
HOXA5	3202	-1.81243	0.449861	6.87961	0.00871847	0.313729	0.96547	1.32837	1.03221	0.369482	0.492811	0.0937471
MIR137HG	400765	-1.26254	1.87649	6.88435	0.00869539	0.313729	2.00275	1.72356	2.24316	0.850175	0.744156	0.88082
MMP19	4327	-0.894757	4.8124	6.88145	0.00870951	0.313729	10.9844	6.19599	15.2092	7.20395	6.13108	4.08786
MYBL2	4605	1.03205	5.95686	6.8918	0.0086592	0.313729	10.5528	25.311	8.09481	20.5348	24.1124	45.2536
PKMYT1	9088	1.12007	4.59476	6.88365	0.00869878	0.313729	8.49303	9.53247	2.50719	11.9968	10.8589	21.7995
SALL1	6299	-1.0554	4.16508	6.88379	0.00869809	0.313729	4.05601	2.40237	7.24074	1.54844	3.05074	1.99607
ABCA10	10349	1.71842	1.00761	6.86977	0.00876658	0.313924	0.149317	0.127479	0.141512	0.621668	0.612666	0.159485
CDCA4	55038	0.796726	5.24231	6.86838	0.0087734	0.313924	13.2214	13.2204	7.23823	17.5423	14.5225	26.4386
ESR1	2099	4.31792	-1.95834	6.87582	0.00873695	0.313924	0	0	0	0.0135285	0	0.072083
SLC14A2	8170	-3.01172	-1.5667	6.87194	0.00875594	0.313924	0.0525036	0.0529748	0.117612	0	0	0.018693
CNR1	1268	3.35487	-1.54953	6.86158	0.00880688	0.314236	0	0	0.0138069	0.133439	0.034607	0.0131665
RAP1GAP	5909	-2.22959	-0.928266	6.86316	0.00879907	0.314236	0.124837	0.14695	0.233038	0.0250248	0.0292056	0.044446
ARHGAP11A	9824	0.750452	6.80293	6.85394	0.00884462	0.315139	9.71539	20.563	12.014	24.5569	20.9408	25.6528
TXLNB	167838	-2.41333	-1.08388	6.84146	0.00890661	0.316903	0.0931479	0.0783199	0.156494	0.0373449	0	0.0165819
FBXL2	25827	-1.20377	2.69167	6.82826	0.00897267	0.318806	2.01185	2.59241	4.15378	1.04954	1.8033	0.957923
MBOAT7	79143	-0.717293	5.41333	6.81974	0.00901556	0.319882	15.6962	16.3735	28.862	12.384	11.1931	13.448
ITPR1	3708	-1.48266	3.48416	6.80732	0.00907848	0.321665	0.698864	0.741112	3.3387	0.385974	0.890903	0.434163
RNASEH2A	10535	0.820686	5.11067	6.8042	0.00909439	0.321779	23.6873	28.076	13.5507	32.779	29.9427	52.6411
CDCA8	55143	0.853166	5.28312	6.79979	0.00911684	0.322124	8.68749	17.0292	7.63358	18.1186	15.1919	26.9312
AKR1C3	8644	1.79571	1.40437	6.79572	0.00913768	0.322411	0.356458	1.49857	0.931579	4.43025	4.25306	1.07874
PARD6A	50855	2.68265	-1.44471	6.7928	0.00915262	0.32249	0.11515	0	0	0.415495	0.161636	0.30748
CCNJL	79616	-2.77089	0.554035	6.78681	0.00918338	0.323042	0.0222106	1.03086	0.995072	0	0.124708	0.166062
CENPA	1058	1.18925	3.36297	6.77966	0.00922027	0.323042	3.00233	7.80424	2.16583	9.85398	8.14302	11.6314
CGB	1082	-2.53508	0.567118	6.77478	0.0092455	0.323042	4.58935	0.159674	2.39288	0.0951705	0.33321	0.760636
EPS8L2	64787	-0.704018	4.67331	6.77248	0.00925743	0.323042	11.4829	10.1611	8.32358	7.15621	5.29703	5.93463
HAPLN3	145864	-1.50753	3.1	6.77875	0.00922492	0.323042	6.76084	2.79062	10.1109	0.600635	3.39705	2.91312
STON2	85439	1.74245	0.68137	6.77969	0.00922009	0.323042	0.0505685	0.0623606	0.0440524	0.256803	0.205062	0.0720162
TOX2	84969	-0.917917	3.38592	6.77403	0.00924937	0.323042	3.91908	6.40762	5.51095	2.89016	2.44944	3.02489
LINC00942	100292680	-1.95654	0.17204	6.76781	0.00928164	0.323442	0.777727	0.948188	0.254067	0.116927	0.136462	0.242284
LPCAT2	54947	-0.900615	5.54935	6.75937	0.00932568	0.324531	7.4364	7.35335	19.0465	7.41834	5.11504	5.57871
ISLR2	57611	-2.77909	0.229379	6.75556	0.00934558	0.324778	0.890665	0.091389	0.0676327	0	0.084761	0.0644961
PCDHAC2	56134	2.48725	-0.469057	6.75014	0.00937405	0.325322	0.0361419	0.0364663	0.0134935	0.02898	0.372037	0.115809
C12orf56	115749	1.83174	0.569984	6.74463	0.00940303	0.325585	0.246023	0.319155	0.275557	0.422725	0.789355	1.8019
SLC2A14	144195	-5.0085	-1.57467	6.74382	0.0094073	0.325585	0.217717	0	0	0	0	0
ANXA4	307	-0.580354	5.81066	6.72437	0.00951044	0.328544	31.5041	27.9505	34.4494	19.0685	23.1119	20.6321
CGB5	93659	-1.99332	0.333973	6.71947	0.00953661	0.328544	1.65267	0.833751	3.42446	0.397553	0.231985	0.794346
CNIH3	149111	-0.813406	3.65206	6.71187	0.00957732	0.328544	5.88607	6.5266	7.55407	3.79787	3.959	3.60187
IGF2	3481	3.9502	-2.11288	6.70832	0.0095964	0.328544	0	0	0	0.0508006	0.0197625	0.0150376
MIR1914	100302137	3.9502	-2.11288	6.71006	0.00958705	0.328544	0	0	0	3.27981	1.27592	0.970868
NCAPH	23397	0.862861	5.05131	6.71134	0.00958016	0.328544	3.51646	5.88511	2.19109	6.62567	5.6436	8.81937
PIGS	94005	-0.635444	5.7867	6.71037	0.00958538	0.328544	20.2738	20.3281	29.3129	12.4815	16.4852	16.0313
TWIST2	117581	0.958667	5.25335	6.71888	0.00953973	0.328544	30.1134	27.2642	8.4494	42.5409	35.6736	49.7983
CLEC1A	51267	-2.85171	1.23656	6.70169	0.00963215	0.329323	0.163502	0.164969	6.18061	0.14749	0.344261	0.392931
STIL	6491	0.602911	5.72861	6.68895	0.00970125	0.331239	7.73797	9.61886	6.74955	13.3076	10.8813	12.4271
PODNL1	79883	-1.01243	3.1958	6.6855	0.00972004	0.331435	3.05627	4.05287	3.69212	1.12905	2.39019	1.84205
PPME1	51400	-0.940119	6.01385	6.68164	0.00974112	0.331708	15.8896	53.2899	23.0297	18.667	12.3748	16.9999
TMEM255A	55026	-4.42525	-1.88417	6.66321	0.00984234	0.33464	0	0.0419617	0.139743	0	0	0
ZNF793	390927	-1.28231	2.71762	6.66117	0.0098536	0.33464	0.582067	1.12306	2.11594	0.454442	0.544697	0.567169
BARX1	56033	-4.35386	-1.89106	6.65253	0.00990151	0.334672	0.0981342	0.297045	0	0	0	0
BMP6	654	-1.91873	0.709577	6.65578	0.00988347	0.334672	0.608906	0.307186	1.31154	0.0845041	0.164369	0.325186
DTYMK	1841	0.809594	5.27543	6.64779	0.00992788	0.334672	22.4348	32.346	14.7534	38.6307	29.4654	53.7711
LOC101927642	NA	2.65262	-1.44356	6.64754	0.00992931	0.334672	0	0	0.213491	0.573144	0.267558	0.610769
MIR3936	100500865	-4.23022	-1.95841	6.65438	0.00989124	0.334672	0.661068	0.667001	3.70212	0	0	0
OXTR	5021	-1.44877	7.65864	6.64675	0.0099337	0.334672	25.7513	32.6295	144.96	42.4069	20.321	11.7573
CENPE	1062	0.700581	6.67333	6.63603	0.00999363	0.335355	6.57767	12.7452	7.72665	15.9548	14.6378	13.3748
KIF23	9493	0.786699	7.04883	6.63766	0.00998451	0.335355	19.8249	40.5378	17.8513	48.9109	38.9869	47.0439
NCAM1	4684	-0.667474	5.77023	6.63812	0.00998192	0.335355	9.86101	12.7301	10.4006	8.70438	7.21527	4.86314
ACKR3	57007	1.01819	4.76645	6.62847	0.0100361	0.336336	6.89085	13.9753	4.69288	10.2455	17.5469	24.0036
SHC3	53358	-2.38146	0.416149	6.60882	0.0101475	0.339172	0.104222	0.0375564	0.458596	0.0358156	0.0104498	0.0636113
TNFRSF10C	8794	-2.17852	0.572733	6.61019	0.0101397	0.339172	0.632749	1.08042	2.61676	0.058542	0.751545	0.155963
CHGB	1114	-3.98343	-2.04004	6.6057	0.0101653	0.33932	0.0548811	0.0830605	0.0307346	0	0	0
ANKRD20A11P	391267	4.74897	-1.80502	6.59532	0.0102247	0.339517	0	0	0	0.722824	0	0
C11orf82	NA	0.844615	4.30263	6.5982	0.0102082	0.339517	5.10226	4.44792	2.24018	6.94686	6.2453	8.00019
C21orf15	NA	4.74897	-1.80502	6.59677	0.0102164	0.339517	0	0	0	0.615446	0	0
LINC01001	100133161	-3.98339	-2.04004	6.59941	0.0102013	0.339517	0.0315204	0.0477049	0.0176521	0	0	0
SUSD3	203328	-2.78509	-0.529003	6.59098	0.0102497	0.339668	0.383878	1.54929	0.0614228	0.0659591	0.153957	0.0585742
TBC1D3P1-DHX40P1	653645	3.07575	-1.67512	6.58987	0.010256	0.339668	0	0	0.0721405	0.46481	0.0904105	0.206385
NCAPD3	23310	0.629054	5.96876	6.58353	0.0102927	0.340065	9.1205	10.3412	6.80054	11.9997	12.0558	16.5593
SH3BGRL	6451	-0.694606	6.41397	6.58315	0.0102949	0.340065	40.4143	42.8763	69.755	34.7811	35.691	24.1069
DYNC1I1	1780	-1.24245	2.48398	6.57259	0.0103561	0.341496	1.98147	1.68612	3.82366	1.32083	0.703723	1.12195
ST3GAL6	10402	-2.21989	-0.098528	6.57105	0.0103651	0.341496	0.590537	0.0821844	0.364925	0.0734767	0.028584	0.10875
NR5A2	2494	-2.55381	0.378649	6.56654	0.0103914	0.341918	0.0429096	0.173179	0.929171	0.0172033	0.0803095	0.0916634
LINC00514	283875	-2.87702	-1.62683	6.56049	0.0104267	0.34222	0.0677282	0.0911147	0.101145	0	0	0.0241135
LOC100506688	100506688	2.30689	-1.33544	6.56036	0.0104275	0.34222	0.020676	0.0208616	0.023158	0.124341	0.145114	0.088336
MDK	4192	-1.00196	3.32735	6.55015	0.0104875	0.343745	11.1921	12.166	10.1116	8.32969	3.38509	4.95341
LOC100288637	100288637	0.987478	3.51395	6.53298	0.0105893	0.346631	1.01172	1.93952	0.991524	2.85962	1.81069	3.1473
MMP12	4321	2.22775	4.53011	6.5226	0.0106512	0.347761	10.8921	1.25152	0.781471	48.9991	6.4204	5.2166
RALGPS2	55103	0.627726	6.51697	6.52427	0.0106412	0.347761	8.86098	10.2453	9.29163	19.1031	12.5188	12.2577
DNASE2	1777	-0.609762	5.11297	6.49674	0.0108073	0.351951	19.302	18.6714	24.1744	12.5008	14.1317	14.0795
PBXIP1	57326	-0.715448	5.55155	6.49677	0.0108071	0.351951	20.3181	12.3737	21.8142	11.6305	13.4458	8.1412
CALD1	800	-0.935183	10.4741	6.49261	0.0108324	0.352177	293.038	251.34	526.554	211.767	204.264	144.042
ELOVL2	54898	-2.39047	0.0487132	6.49104	0.010842	0.352177	0.0892677	0.828634	0.11998	0.0644206	0.050122	0.0762774
ME1	4199	-0.823866	5.60753	6.48188	0.010898	0.353543	11.806	15.3124	25.8443	10.196	13.2054	6.53686
ALDH3A1	218	-2.33662	0.114676	6.47221	0.0109574	0.354606	0.301732	0.266385	1.8165	0.045364	0.211771	0.201425
HSPA5	3309	-0.725111	8.78873	6.472	0.0109587	0.354606	111.183	124.859	180.249	77.1293	84.7184	89.9752
ARHGDIG	398	2.93826	-1.74212	6.45052	0.011092	0.358462	0	0.0778876	0	0.185694	0.216716	0.412258
GLI2	2736	-0.715685	4.22765	6.44401	0.0111327	0.358863	3.5451	2.87237	3.80221	2.287	2.00558	1.92768
RTTN	25914	0.673046	5.75868	6.44437	0.0111304	0.358863	7.20716	6.55811	3.83522	10.3455	8.28906	9.43903
OAF	220323	-1.05664	4.90671	6.42917	0.0112261	0.361414	20.5421	8.86588	35.4743	6.81093	9.86746	14.4744
CDH2	1000	-0.975609	8.21837	6.40962	0.0113504	0.363212	116.378	50.9575	103.753	62.7673	52.7781	22.3208
CFD	1675	1.79769	0.53262	6.40913	0.0113535	0.363212	0.501933	0.506437	0.491912	3.32038	0.880702	1.07223
CXCL14	9547	-2.11639	-0.598239	6.41072	0.0113434	0.363212	0.331707	0.223122	0.66049	0.0443293	0.10347	0.118098
KIF14	9928	0.755636	5.66263	6.41644	0.0113068	0.363212	3.75729	8.00548	3.72705	9.30265	8.00933	8.84815
MT1H	4496	4.62045	-1.81589	6.41115	0.0113406	0.363212	0	0	0	0	0	1.76077
CKS2	1164	0.884174	4.72224	6.40278	0.0113942	0.363768	22.6575	48.5942	18.9998	57.0713	43.7933	65.7593
S100A4	6275	-0.672287	7.45461	6.40194	0.0113996	0.363768	293.835	356.443	495.178	206.559	229.484	282.585
KY	339855	-1.91677	-0.0230431	6.39866	0.0114207	0.363983	0.127485	0.21867	0.328414	0.0306668	0.10737	0.04085
OVCH2	341277	-2.13536	-0.965472	6.3938	0.0114519	0.364066	0.252345	0.381915	0.329744	0.0505851	0.118072	0.0449216
SNORD114-29	767610	-2.30595	-0.654019	6.3952	0.0114429	0.364066	4.21551	8.50668	21.247	2.53512	2.95865	1.12564
CSDC2	27254	-1.32175	2.66833	6.3871	0.0114953	0.364075	2.06943	2.291	6.11655	1.59021	1.77519	0.828883
PGRMC2	10424	-0.661095	6.16959	6.38968	0.0114786	0.364075	16.8651	24.8568	27.9154	18.4847	12.712	12.8288
TRIM29	23650	-2.24176	-0.510756	6.38741	0.0114933	0.364075	0.168606	0.194422	0.512582	0	0.101431	0.0771806
FBXO32	114907	-0.756682	6.62118	6.36268	0.0116545	0.368522	22.8868	14.2031	17.4212	8.3818	15.8978	8.00362
SNORD114-19	767597	-2.27875	-0.325501	6.36113	0.0116647	0.368522	6.87868	5.94893	29.717	1.18192	4.13811	3.14876
CGB8	94115	-1.69517	0.791278	6.34939	0.0117422	0.370507	2.13152	1.48891	4.40748	1.18325	0.460309	0.788078
ABAT	18	-1.26546	2.32468	6.3427	0.0117866	0.370799	1.3148	0.669867	1.67676	0.438405	0.71265	0.375416
ARL6IP1	23204	0.672771	7.56933	6.34138	0.0117953	0.370799	53.1891	86.3006	54.3937	106.121	86.9247	116.024
RNASET2	8635	-1.04551	3.18977	6.34528	0.0117694	0.370799	6.10827	8.10006	14.7256	4.96783	5.06284	3.97667
HSD17B7P2	158160	-1.91497	-0.385602	6.33516	0.0118367	0.371642	0.882368	0.523698	0.581347	0.124856	0.29143	0.110877
ATP8B5P	158381	2.93647	-1.74243	6.33055	0.0118675	0.371688	0.025399	0	0	0.122196	0.0356526	0.108515
FBXO5	26271	0.726009	5.37765	6.33132	0.0118624	0.371688	11.7161	20.4837	9.36293	24.4567	21.2936	23.0285
BDNF	627	-0.908982	6.24583	6.30148	0.0120637	0.37369	18.6879	11.7577	31.8935	16.2784	10.0249	6.89306
FABP3	2170	-1.59842	1.1555	6.30655	0.0120293	0.37369	3.91097	1.40453	3.04404	0.558097	0.744382	1.41603
GATA2	2624	0.959854	3.17255	6.31486	0.011973	0.37369	1.98796	1.47796	1.7344	3.64948	2.32052	4.13492
IP6K3	117283	-2.44975	-1.04647	6.31788	0.0119526	0.37369	0.0772768	0.337872	0.144255	0.0309818	0.0361578	0.0275131
KIAA1524	57650	0.718996	5.68567	6.30052	0.0120702	0.37369	8.13276	12.7129	6.43553	15.3801	11.4399	18.0834
NDC1	55706	0.622836	5.82133	6.30324	0.0120518	0.37369	9.50979	11.0093	7.08966	14.5739	11.5507	16.387
NRP2	8828	-0.757621	7.17034	6.29927	0.0120788	0.37369	28.0413	15.804	37.5691	13.3122	18.6006	16.2404
OR6A2	8590	-2.84957	-1.62534	6.30933	0.0120104	0.37369	0.157625	0.265065	0.176546	0	0.0737525	0
RGS16	6004	-2.13776	-0.759837	6.30752	0.0120227	0.37369	0.388704	0.21118	0.234427	0	0.083942	0.0958093
ZNF114	163071	-1.833	-0.340809	6.31206	0.0119919	0.37369	0.461489	0.465631	0.369205	0.0792944	0.0925416	0.176041
NR2F2	7026	-0.925351	3.51241	6.27889	0.0122184	0.377551	2.6184	1.90963	4.11218	1.35215	1.65794	1.53515
SEPP1	6414	1.68374	2.36531	6.27564	0.0122409	0.377784	0.401384	0.978718	1.94813	5.67254	4.17872	0.857436
UHRF1BP1	54887	-0.561801	5.95092	6.27282	0.0122604	0.377927	7.1638	7.66985	8.06603	4.3581	6.00806	5.15216
CTXN1	404217	-2.13397	-0.444553	6.26892	0.0122874	0.378299	0.921203	0.580919	0.644867	0	0.0808182	0.368976
HIST2H2BA	337875	1.24736	2.50256	6.25155	0.0124084	0.381101	4.09477	10.4	4.58632	21.3984	11.4956	12.5176
NDNF	79625	-1.44699	4.7216	6.2531	0.0123976	0.381101	2.07692	19.7034	18.2411	5.08746	2.55983	7.00675
CD74	972	1.91735	-0.403272	6.24795	0.0124337	0.381416	0.216292	0.0872934	0.145354	0.884503	0.546497	0.32343
APELA	100506013	2.55495	-0.394835	6.23156	0.0125493	0.384032	0.13968	0	0.0625791	0.840009	0.352924	0.0596769
PLAC8	51316	-2.31918	1.55265	6.23251	0.0125426	0.384032	0.660145	0.666069	8.36079	0.916149	0.855364	0.162715
FSCN3	29999	3.97345	-2.11121	6.21923	0.012637	0.384399	0	0	0	0	0.161936	0.0821464
LINC00337	148645	3.18184	-1.61908	6.22115	0.0126233	0.384399	0.0443399	0	0	0.266652	0	0.284156
LOC100133050	100133050	3.94126	-2.11391	6.22045	0.0126283	0.384399	0	0	0	0	0.291222	0.332394
PPP1R3C	5507	-0.738524	7.73161	6.22598	0.0125889	0.384399	103.297	104.195	102.117	50.8522	91.997	42.774
TRIM2	23321	-0.617488	6.45551	6.22003	0.0126313	0.384399	14.5499	14.0108	18.2751	10.8426	12.128	7.57025
CHTF18	63922	0.928825	4.05315	6.21352	0.0126778	0.385179	4.09477	4.6539	2.24044	6.34027	4.62469	9.95375
FKBP7	51661	-0.849844	5.08555	6.20876	0.012712	0.385292	16.1511	8.5649	20.1653	9.06542	10.6151	5.24215
HLA-DRA	3122	3.98436	-2.11018	6.2102	0.0127017	0.385292	0	0	0	0.20435	0.158993	0
KNSTRN	90417	0.669589	5.32932	6.19925	0.0127805	0.386906	12.6263	19.6688	13.3407	27.1463	18.0248	27.3925
GOPC	57120	-0.850399	7.80339	6.19398	0.0128185	0.387597	49.8666	39.2777	97.0424	28.7317	46.1724	28.3686
CALHM3	119395	-4.23576	-1.95831	6.19157	0.0128361	0.387664	0	0.0888258	0.246509	0	0	0
ADAMTS12	81792	0.949049	4.95188	6.1891	0.012854	0.387743	5.65124	4.63562	2.43321	10.6811	3.8736	10.0026
PPP2R2C	5522	-2.01786	-0.517413	6.17558	0.0129526	0.390253	0.152199	0.153565	0.284116	0.0203399	0.023738	0.0903133
RFWD3	55159	0.596777	6.15968	6.17293	0.012972	0.390374	11.8504	13.0976	9.45715	15.4542	15.3357	21.2368
CYP27C1	339761	-2.05686	2.10889	6.14528	0.0131763	0.392255	0.450119	0.23491	3.5986	0.149348	0.392171	0.480771
KLF10	7071	0.588283	6.47292	6.14205	0.0132004	0.392255	26.3453	18.382	20.5305	29.0017	31.7158	37.392
LIF	3976	-1.76708	1.50921	6.14638	0.0131681	0.392255	2.10696	0.388202	0.57458	0.220362	0.180024	0.489225
MAN1B1	11253	-0.636249	6.6058	6.14721	0.013162	0.392255	39.5433	33.6997	49.1488	19.6336	31.3964	27.72
NCAPG	64151	0.769177	6.60418	6.14768	0.0131585	0.392255	15.0883	21.7239	8.53544	29.0435	20.3202	27.9329
NDFIP2	54602	-0.725495	5.09561	6.15279	0.0131205	0.392255	7.92003	6.17854	13.2274	5.33601	5.43807	5.7397
NNMT	4837	-0.613681	7.2059	6.16213	0.0130514	0.392255	115.251	123.027	100.75	64.4046	93.7937	63.4448
PTPRM	5797	-0.613217	7.01459	6.15393	0.0131121	0.392255	24.4513	24.8803	34.3239	19.2572	20.4876	14.9514
SNORD114-7	767583	-1.74109	0.295118	6.1415	0.0132045	0.392255	13.3953	16.4117	34.2933	6.90487	8.05843	4.08786
SOX6	55553	-3.01009	-1.56806	6.14799	0.0131562	0.392255	0.0485917	0.0081713	0.045354	0	0	0.00865012
TMEM106C	79022	0.575587	5.50461	6.15831	0.0130796	0.392255	21.7053	25.8274	21.131	33.5417	29.825	38.9325
FUCA1	2517	-1.25355	2.97978	6.13892	0.0132238	0.392368	5.53024	1.73288	8.11773	2.14833	1.78399	2.49481
ZNF610	162963	-1.41127	1.53565	6.13549	0.0132495	0.392671	1.12417	1.52314	2.59018	0.849893	0.631196	0.480288
CNN3	1266	-0.60938	8.09065	6.12872	0.0133003	0.393717	175.08	144.308	148.085	95.6612	107.535	103.228
HCG25	414765	1.98048	-0.756925	6.1076	0.0134602	0.39792	0.310316	0.208734	0.231712	0.995297	1.59717	0.552414
SPC25	57405	0.734703	4.0916	6.10583	0.0134737	0.39792	8.53593	11.8831	7.86632	16.1798	15.6978	15.2338
EML1	2009	0.661386	6.33731	6.09977	0.01352	0.398823	18.7907	9.07387	13.6405	22.1557	23.2601	20.2422
PLK4	10733	0.861998	5.39573	6.09632	0.0135464	0.399138	6.65512	12.7089	3.72701	13.5896	13.1418	15.2608
CENPN	55839	0.675525	6.21134	6.08317	0.0136475	0.401652	11.8847	16.4783	8.41826	19.2288	16.155	23.3644
BUB3	9184	0.639118	7.27615	6.07814	0.0136864	0.402331	42.0941	54.5763	34.771	78.2852	53.9172	72.499
RHCE	6006	-2.31599	-1.12211	6.0678	0.0137668	0.404226	0.224714	0.226731	0.453041	0	0.126172	0.0480034
SUN3	256979	-2.59834	-1.31196	6.06174	0.0138142	0.405147	0.284423	0.382634	0.106189	0	0	0.101264
CLTCL1	8218	-0.576323	5.28566	6.05283	0.013884	0.406417	7.93905	9.79333	7.54792	5.75782	5.84969	5.35263
PDZRN3	23024	0.640309	5.69028	6.05213	0.0138895	0.406417	11.237	11.1968	6.5768	16.4161	15.9206	12.9169
MIR497HG	100506755	2.14141	0.118974	6.0454	0.0139426	0.407499	0.549502	0.739245	0	0.550766	2.69967	2.64115
OIP5	11339	1.14786	2.64212	6.04017	0.013984	0.408239	2.76515	4.57079	1.84507	7.21771	4.5421	8.60899
SH3RF2	153769	-1.82047	1.14551	6.03787	0.0140021	0.408299	0.310656	2.04944	0.722662	0.229935	0.167718	0.459431
RCAN2	10231	1.02811	4.20031	6.03489	0.0140259	0.408521	2.85083	3.92824	3.78877	7.8301	11.0794	2.68139
TP53I11	9537	1.02097	6.189	6.02871	0.0140751	0.409484	18.7646	15.6929	3.90008	32.4346	20.2029	25.2286
KRTAP2-1	81872	-2.40116	-1.40396	6.02412	0.0141117	0.41008	0.376287	0.47458	0.526822	0	0.132048	0.100478
GBGT1	26301	1.22283	2.18925	6.01881	0.0141542	0.410844	1.40256	1.63287	0.886165	4.28225	1.81733	3.07297
F13A1	2162	-2.53649	-1.35455	6.00392	0.0142741	0.41338	0.0564723	0.0949652	0.147586	0	0	0.040212
MTCH1	23787	0.585841	7.67744	6.00464	0.0142683	0.41338	80.0332	62.599	69.2789	109.516	96.2558	112.279
TRIM13	10206	-0.622298	5.04674	5.99786	0.0143232	0.414328	5.78548	4.35792	6.25653	3.86319	3.8225	2.97253
CRYAB	1410	-0.566158	6.43158	5.98967	0.0143899	0.415782	103.097	104.547	107.403	62.8045	87.8937	62.199
POLQ	10721	0.709529	5.50428	5.98362	0.0144393	0.416737	3.31287	5.61557	2.80147	7.31172	4.91766	6.95309
HSPA2	3306	-0.714717	5.02101	5.96801	0.0145677	0.41902	17.7526	10.6783	15.0304	11.8763	8.07298	6.53556
ITGA10	8515	-1.44742	1.3484	5.96845	0.0145641	0.41902	0.632937	0.383171	0.992483	0.338343	0.197434	0.1953
ZNF880	400713	-0.993206	3.85402	5.96798	0.014568	0.41902	5.91513	6.87642	12.4222	6.61183	3.29415	2.74693
GALNT15	117248	-1.03322	4.00054	5.96006	0.0146335	0.420428	4.88857	3.13021	5.7211	3.1095	2.72724	0.886981
CMTM4	146223	0.639132	5.78285	5.95418	0.0146825	0.421265	6.93401	5.07092	3.86312	9.28816	6.77807	8.65014
POLD1	5424	0.853711	4.98555	5.95257	0.0146959	0.421265	7.52973	8.23218	3.66475	9.13214	8.56745	17.4067
FAT1	2195	-0.953123	10.5488	5.94433	0.0147647	0.422761	127.817	81.535	192.021	84.2983	77.8064	45.2107
CYFIP2	26999	-1.72865	1.20293	5.93037	0.0148821	0.425641	0.109762	0.509438	0.860568	0.145219	0.16948	0.128961
CDC42EP3	10602	-0.741297	8.23201	5.92766	0.014905	0.425816	44.9665	88.9813	63.4329	36.0866	49.5453	32.454
TMEM169	92691	-1.67036	0.626385	5.92123	0.0149595	0.426894	0.651327	0.23319	0.917775	0.202165	0.176955	0.179531
PCED1B	91523	-1.11457	2.22047	5.91658	0.014999	0.42706	2.12132	2.23478	3.52901	1.16315	1.2699	1.19953
RTP4	64108	2.99566	-1.73194	5.91734	0.0149926	0.42706	0	0	0.0805605	0.25953	0.504814	0.0768244
KRT14	3861	-3.00165	-1.08039	5.90689	0.0150818	0.428935	0.355587	0	0.647192	0	0.0623921	0.0474752
CRELD1	78987	-1.06533	3.98538	5.90095	0.0151327	0.42942	14.2144	3.81002	5.49825	3.34145	3.21819	4.66708
ETV1	2115	-1.78962	2.44145	5.90193	0.0151243	0.42942	2.14692	0.409528	1.01689	0.0770814	0.779644	0.182537
TLR4	7099	0.922174	3.63883	5.896	0.0151753	0.429667	1.22013	2.05604	1.14118	3.87307	2.63085	1.88094
ZNF560	147741	-1.5951	1.42276	5.89638	0.015172	0.429667	0.415232	2.01624	1.56964	0.405782	0.29143	0.609824
APOBEC3C	27350	-0.887773	3.94527	5.88557	0.0152654	0.431257	13.0485	19.3184	21.0777	5.28398	11.321	12.2562
PDE7B	27115	0.967319	4.19164	5.88751	0.0152486	0.431257	2.59175	2.79207	1.45143	7.14371	3.84646	2.39338
SERAC1	84947	0.74869	4.65578	5.87692	0.0153406	0.432787	5.45977	5.49028	3.18071	10.4011	6.60944	6.75131
SMC4	10051	0.650959	7.78887	5.87542	0.0153537	0.432787	23.7296	41.5406	29.0498	53.4364	48.0137	46.6585
SEPW1	6415	-0.56497	5.3836	5.86972	0.0154035	0.433709	65.7763	50.5253	52.7552	34.5871	41.0614	38.6582
MAP1LC3B	81631	-0.579626	6.14927	5.85692	0.0155159	0.43639	30.7651	33.0614	47.4156	23.0122	25.7414	25.6635
VIP	7432	-3.96777	-2.04128	5.84977	0.0155791	0.437682	0.137462	0.138696	0	0	0	0
DHRS1	115817	-0.938373	2.96797	5.84739	0.0156002	0.437789	5.65034	6.3951	8.30976	3.19117	4.34502	3.09628
BTG3	10950	0.603756	5.048	5.84519	0.0156196	0.437851	16.5599	16.7085	15.9419	22.1123	21.388	31.2334
CLEC14A	161198	-1.65779	4.22579	5.83862	0.0156781	0.439005	1.56415	4.92022	29.1642	3.28304	4.43423	3.57063
C19orf33	64073	-2.74619	-1.68731	5.82946	0.01576	0.439175	0.473216	0.477463	0.706695	0	0	0.16848
DBF4	10926	0.675241	4.80976	5.82589	0.015792	0.439175	4.93221	7.24875	4.31519	8.99913	7.52422	9.8205
DNA2	1763	0.711384	4.3782	5.82426	0.0158066	0.439175	4.02187	4.36747	2.615	5.9442	5.31059	6.77127
GLUD2	2747	4.01932	-2.10851	5.82595	0.0157914	0.439175	0	0	0	0	0.174858	0.0332631
ITPKB-IT1	100506443	4.03739	-2.10726	5.8341	0.0157184	0.439175	0	0	0	0.0649307	0.303113	0
RIPK3	11035	1.32121	1.17289	5.82247	0.0158227	0.439175	0.605664	0.72568	0.551175	1.27482	1.59407	1.85986
TIAM1	7074	-1.51396	2.33681	5.82746	0.0157779	0.439175	0.61625	0.366953	2.02542	0.29162	0.212712	0.539521
TMEM27	57393	-4.00151	-2.03788	5.8229	0.0158189	0.439175	0.138071	0	0.154646	0	0	0
AMH	268	1.75991	-0.402976	5.81834	0.0158599	0.439724	0.180172	0.145431	0.0807202	0.520089	0.606978	0.307907
ARL6IP5	10550	-0.660825	6.30338	5.81643	0.0158771	0.439724	31.3355	39.7881	64.9889	28.6059	31.2744	26.2061
CXCL3	2921	2.06509	-0.679143	5.80983	0.0159369	0.440896	0.31534	0.0636341	0.0706389	0.53099	0.354114	1.07781
CLEC2A	387836	2.0728	3.56233	5.80115	0.0160157	0.441738	1.82588	12.8157	0.0889156	25.1118	23.7354	13.3123
FLI1	2313	-0.815817	3.95813	5.8033	0.0159961	0.441738	3.09995	5.05391	6.00257	2.16969	2.67967	3.18011
LMO7	4008	-0.846727	9.68236	5.79953	0.0160304	0.441738	134.362	87.5332	215.788	79.7633	90.8745	72.7326
MIS18A	54069	0.838219	3.49939	5.79698	0.0160537	0.441738	4.67503	6.7252	3.88829	9.68704	7.92677	9.73958
PTPRR	5801	-2.13732	-0.967955	5.79682	0.0160552	0.441738	0.228606	0.104844	0.139663	0	0.0583443	0.0443952
RFC3	5983	0.737111	4.97745	5.79501	0.0160718	0.441738	11.8512	11.8962	5.71794	17.3608	13.0098	18.7601
LOC101928161	101928161	3.93087	-2.11434	5.79012	0.0161164	0.442487	0	0	0	0.658845	0	0.14627
HKDC1	80201	-1.97222	-0.377691	5.78807	0.0161353	0.442526	0.137984	0.179	0.463643	0.0948351	0.0553393	0.0421087
TUNAR	100507043	-3.74118	-2.12153	5.78031	0.0162067	0.444004	0.0454911	0.0458994	0.025476	0	0	0
SQLE	6713	-0.646962	5.78675	5.77811	0.016227	0.444081	22.7227	15.0717	29.6194	13.3724	16.5626	13.1225
SNAI1	6615	1.08436	3.48497	5.77497	0.016256	0.44427	5.20019	3.39756	3.86704	3.33236	10.2313	12.8842
TMEM30B	161291	2.77259	-1.10248	5.77357	0.0162689	0.44427	0.0327409	0.0165174	0	0	0.229792	0.157367
IL16	3603	-1.72234	1.20233	5.7663	0.0163364	0.445632	0.576707	0.361473	0.225099	0.0840776	0.24531	0.0279991
PRPS2	5634	0.605983	5.04523	5.75549	0.0164372	0.447364	12.3104	10.1678	8.30499	15.9428	13.5428	17.3686
RIBC2	26150	1.37201	1.19609	5.75382	0.0164528	0.447364	0.984068	1.09742	0.464083	1.80655	2.18106	2.65537
SNORD114-20	767598	-1.2542	2.04024	5.75738	0.0164195	0.447364	54.2821	51.6691	128.479	34.4919	31.6284	31.7241
NCSTN	23385	-0.598866	6.56462	5.74787	0.0165087	0.448403	32.8814	30.7658	47.4266	27.4278	25.701	20.2133
CD99L2	83692	-0.571478	6.52121	5.74328	0.0165519	0.449096	29.2812	22.6086	35.9061	19.8511	20.1421	19.0803
CUBN	8029	-0.966013	3.67873	5.73688	0.0166123	0.450252	1.13345	2.0413	1.01697	0.49107	1.0949	0.566265
CENPI	2491	0.743771	4.76638	5.73327	0.0166464	0.450441	6.27022	11.7942	5.62468	14.7419	11.5495	13.3944
KCNAB1	7881	-2.93207	-1.11676	5.73134	0.0166647	0.450441	0.0482852	0.0162395	0.288434	0.0193585	0.0225926	0
MLPH	79083	-0.850427	3.56262	5.73053	0.0166725	0.450441	3.43301	4.98272	2.89926	2.05351	1.59772	2.60794
MELK	9833	0.696084	6.27814	5.72222	0.0167515	0.451135	18.446	35.1002	16.7542	42.0842	30.6261	41.1897
PPP1R42	286187	-3.74669	-2.12039	5.72303	0.0167438	0.451135	0.134289	0.0677471	0.150409	0	0	0
SH3BGRL3	83442	-0.693865	8.36279	5.72543	0.0167209	0.451135	261.261	338.49	494.378	201.28	224.836	250.214
GAL	51083	-1.38506	1.24381	5.7049	0.0169177	0.454975	6.07537	3.39502	2.61718	1.46144	1.4432	1.69715
MCM7	4176	0.815795	7.22641	5.70362	0.01693	0.454975	47.2133	40.5973	17.583	55.4255	46.6196	83.4852
PCDHGB5	56101	-0.856259	3.64038	5.69012	0.0170607	0.458003	3.19271	2.80467	4.37656	2.63646	1.71683	1.37423
LMO7DN	729420	-2.45178	-0.180834	5.68581	0.0171027	0.458644	0.435807	0.251268	2.44061	0.299526	0.262175	0
HOTTIP	100316868	-4.01609	-2.03664	5.67574	0.0172011	0.459341	0.0311758	0	0.0698364	0	0	0
PAX5	5079	-4.01609	-2.03664	5.67618	0.0171968	0.459341	0.0163245	0	0.0365683	0	0	0
SNAPC1	6617	0.644824	4.74761	5.67903	0.0171688	0.459341	8.76114	5.6906	9.10755	12.7439	12.4517	11.6387
TTC3	7267	-0.718165	8.77885	5.67998	0.0171596	0.459341	48.594	49.8122	83.4993	34.9187	43.0188	32.6389
GPX2	2877	-3.99306	-2.03871	5.66331	0.0173234	0.460342	0	0.226801	0.125884	0	0	0
PCNXL2	80003	-0.663465	4.6848	5.66271	0.0173293	0.460342	3.82948	4.24055	5.71094	3.48974	2.66526	2.54075
PIPSL	266971	-3.99306	-2.03871	5.66427	0.0173139	0.460342	0	0.0777226	0.0431391	0	0	0
SAA1	6288	-3.99305	-2.03871	5.6656	0.0173008	0.460342	0	0.433501	0.24061	0	0	0
USP1	7398	0.610222	6.78988	5.6683	0.0172742	0.460342	23.0207	27.9026	15.6938	34.8603	32.1846	34.6643
SLC30A4	7782	-0.703499	4.22851	5.65868	0.0173692	0.460919	5.61977	4.00855	6.48455	3.43067	3.52717	2.93777
CENPO	79172	0.739678	5.79155	5.65534	0.0174023	0.461312	10.9315	13.3141	5.94356	13.999	13.4575	22.9551
HDAC9	9734	-1.2165	3.75455	5.65352	0.0174204	0.461312	3.74671	1.32312	6.92419	2.72262	1.31481	1.11719
WSCD1	23302	2.91119	-1.74221	5.64942	0.0174611	0.461909	0	0	0.0139919	0.0150252	0.0350707	0.0800578
GALNT9	50614	-3.09004	-0.678313	5.64493	0.0175059	0.462371	0.791891	0.0275517	0.0611691	0	0	0.0874984
SMARCD3	6604	-0.685018	4.20929	5.64402	0.017515	0.462371	14.365	10.3773	14.8518	8.281	8.7696	7.58083
ERCC6	2074	-0.897522	5.00346	5.63261	0.0176294	0.464906	3.04034	2.80655	8.0061	3.29696	2.04306	2.09007
ROBO4	54538	3.04386	-1.68119	5.62752	0.0176806	0.46529	0	0.0191217	0	0.0911772	0	0.121453
SNORD113-1	767561	-1.57521	0.903581	5.62803	0.0176754	0.46529	28.0482	32.4925	47.7045	22.4902	4.37457	8.87651
SLC7A5	8140	-0.644712	8.76884	5.62362	0.01772	0.465844	130.165	102.537	118.504	63.9551	73.9431	86.7306
DOCK3	1795	-1.83758	-0.102146	5.61623	0.0177949	0.467327	0.0664466	0.100564	0.241875	0.0299697	0.0466355	0.0354857
SIDT2	51092	-0.677457	5.16592	5.60898	0.0178687	0.46878	8.03436	9.64165	15.9817	6.69521	8.04815	6.30234
NMNAT2	23057	-1.74609	1.59935	5.60357	0.017924	0.469669	0.353124	0.395882	1.626	0.0629221	0.275378	0.363202
PAWR	5074	-0.512997	6.41521	5.60204	0.0179396	0.469669	54.3424	50.0541	49.5944	36.3565	32.9083	38.6158
EGR2	1959	-1.45207	1.23523	5.59577	0.0180039	0.470867	1.00081	1.55163	0.628826	0.293594	0.616758	0.260723
PARP1	142	0.588542	6.87854	5.58662	0.0180982	0.472845	23.2477	28.7589	18.6602	32.9435	31.5313	41.7875
MOK	5891	-1.08374	4.66173	5.58475	0.0181175	0.472864	9.82287	23.0307	16.8592	4.03735	4.41425	14.9451
MYL9	10398	-0.643322	8.79441	5.58109	0.0181554	0.473365	413.098	494.773	448.399	234.327	327.624	306.395
MFAP2	4237	-0.761708	6.62323	5.57582	0.0182102	0.474305	118.884	69.4384	148.986	60.691	93.8222	44.5135
TCF19	6941	0.747204	6.86667	5.57103	0.01826	0.475117	30.5207	34.4997	13.9151	39.8828	37.3168	55.3104
SREBF2	6721	-0.581582	5.80325	5.56501	0.0183229	0.476264	10.8712	9.59924	14.1328	6.15225	8.11507	8.84621
FZD8	8325	-1.31608	4.27611	5.56239	0.0183504	0.47649	11.0925	7.41531	7.20903	0.796105	2.0184	7.48415
PNRC2	55629	0.532445	6.69412	5.55647	0.0184125	0.477614	31.8403	36.7155	36.5059	56.0132	48.5842	47.361
GALNT13	114805	-3.13524	0.294865	5.55076	0.0184727	0.478687	0	0.0259075	0.9922	0.0617667	0.0360429	0.0137128
AIG1	51390	-0.875161	4.40909	5.5364	0.0186249	0.482138	4.52272	5.69422	11.9153	4.63561	4.55438	2.87742
CENPH	64946	0.838973	3.98722	5.53212	0.0186705	0.482826	6.64875	12.4661	5.21868	16.2456	13.5216	13.8116
HERC3	8916	-0.581736	6.27946	5.51722	0.0188302	0.483477	15.5552	15.4588	25.0366	13.3813	11.6562	12.3984
LOC101927123	101927123	-3.73899	-2.12163	5.52382	0.0187593	0.483477	0.235332	0.0791479	0.0878605	0	0	0
LOC101927131	101927131	-3.7403	-2.12143	5.51637	0.0188393	0.483477	0.0319076	0.096582	0.0357379	0	0	0
MIR4434	100616419	-3.7403	-2.12143	5.51655	0.0188374	0.483477	1.37203	4.15303	1.53673	0	0	0
PLCE1	51196	-1.1173	3.54893	5.52322	0.0187656	0.483477	2.12938	0.743709	3.0475	1.34624	0.638677	0.738691
SPARCL1	8404	-3.73898	-2.12163	5.52261	0.0187723	0.483477	0.0722598	0.0243028	0.026978	0	0	0
SPHKAP	80309	-3.7403	-2.12143	5.51555	0.0188481	0.483477	0.0105189	0.0318401	0.0117817	0	0	0
VSTM5	387804	-3.73897	-2.12163	5.52073	0.0187925	0.483477	0.361778	0.121675	0.135069	0	0	0
FIGNL1	63979	0.736705	5.14731	5.5112	0.0188951	0.484191	7.84997	8.64047	3.48413	10.9162	9.76042	12.6257
SLC22A3	6581	2.7724	-1.81036	5.50936	0.018915	0.484213	0.0224367	0	0	0.0809581	0.0314944	0.0958586
CAPSL	133690	-2.17001	-0.961621	5.49945	0.0190224	0.485166	0.2175	0.512055	0.974436	0.1744	0.101768	0.0774371
CATSPERB	79820	3.67885	-2.19846	5.49011	0.0191244	0.485166	0	0	0	0.048509	0.0566131	0
ISYNA1	51477	-1.22851	1.87028	5.49416	0.0190801	0.485166	1.29209	1.81909	2.92804	0.650542	0.885761	1.02703
KIAA1244	57221	1.31793	2.35574	5.49266	0.0190965	0.485166	0.2492	0.251436	0.0766196	0.258589	0.788768	0.401864
LCNL1	401562	3.68168	-2.19825	5.4966	0.0190535	0.485166	0	0	0	0	0.166787	0.0423036
MCM2	4171	0.849946	6.4237	5.49304	0.0190924	0.485166	25.0757	19.2738	7.96811	25.7945	23.7861	44.7275
OAS1	4938	3.67885	-2.19846	5.49011	0.0191244	0.485166	0	0	0	0.105185	0.122758	0
PKP2	5318	3.67885	-2.19846	5.49011	0.0191244	0.485166	0	0	0	0.039406	0.0459894	0
PRAF2	11230	-0.726398	3.87247	5.49502	0.0190707	0.485166	11.657	13.1618	16.4758	7.67794	9.58399	7.70765
PPAP2B	8613	0.902961	7.78547	5.48295	0.0192028	0.486183	64.3862	58.044	16.9147	88.7308	98.3398	73.5371
SGOL1	151648	0.852651	3.74591	5.48469	0.0191837	0.486183	1.98672	3.35274	1.51629	4.58878	3.15895	4.63838
ADM	133	0.810889	7.53742	5.45951	0.0194622	0.486471	79.0909	126.081	73.9147	262.687	126.236	100.718
ALDH2	217	-0.779432	4.96123	5.44909	0.0195785	0.486471	17.5793	18.4138	20.9943	5.56189	16.5498	11.1226
ANXA9	8416	-3.75751	-2.11914	5.47275	0.0193152	0.486471	0.039867	0.0402248	0.133958	0	0	0
ARHGAP19	84986	0.740884	3.7877	5.46247	0.0194291	0.486471	1.72505	2.32964	1.5457	3.47932	2.7381	3.14646
C10orf131	100127889	3.66672	-2.19972	5.45872	0.0194709	0.486471	0	0	0	0.0743722	0.173594	0.0660454
C9orf139	401563	3.66392	-2.19993	5.45232	0.0195423	0.486471	0	0	0	0.0687772	0.0267558	0
DCK	1633	0.57733	5.96244	5.47077	0.0193371	0.486471	25.2906	16.8146	15.3826	26.0539	28.0163	31.7237
DNAJC9	23234	0.638333	6.22322	5.45532	0.0195088	0.486471	44.9867	49.7303	27.0355	65.7332	49.0833	74.6967
GDF11	10220	-0.836292	3.40374	5.44933	0.0195758	0.486471	2.45806	2.82458	4.11057	1.43716	1.94083	1.87792
GGT8P	645367	-3.11501	-1.50404	5.45138	0.0195529	0.486471	0.0292743	0.0590742	0.327885	0	0.0410924	0
KLHL10	317719	3.66672	-2.19972	5.45872	0.0194709	0.486471	0	0	0	0.0435349	0.101616	0.0386607
LOC145845	145845	-3.75751	-2.11914	5.47282	0.0193144	0.486471	0.0243447	0.0245631	0.0818011	0	0	0
MIR647	693232	3.66392	-2.19993	5.45232	0.0195423	0.486471	0	0	0	2.73318	1.06326	0
PCAT18	728606	3.66672	-2.19972	5.45872	0.0194709	0.486471	0	0	0	0.033665	0.0785785	0.0298959
PGR	5241	3.23141	-1.14893	5.4747	0.0192936	0.486471	0.00557778	0.00562784	0	0.120757	0	0.00595762
PKIG	11142	0.60822	5.00245	5.45153	0.0195512	0.486471	15.6947	18.5581	12.6426	27.5312	24.6188	19.4053
RSPH6A	81492	3.66672	-2.19972	5.45872	0.0194709	0.486471	0	0	0	0.03521	0.0821847	0.0312679
THBS3	7059	-0.642339	5.70237	5.47471	0.0192936	0.486471	21.1014	15.1103	22.5498	10.1303	17.4495	10.1026
TMPO	7112	0.723063	7.73491	5.45233	0.0195423	0.486471	34.3151	57.05	23.8827	70.5384	54.1739	65.5388
CLN5	1203	-0.74585	4.60703	5.44394	0.0196363	0.487069	8.46639	8.83062	15.184	5.34141	8.49397	5.54782
GPR155	151556	-0.829303	3.81369	5.44353	0.019641	0.487069	1.65595	2.04966	3.35362	1.08849	1.66226	1.22371
APOLD1	81575	0.84876	3.837	5.43918	0.0196899	0.487329	1.5965	2.71053	2.09763	5.42828	3.64163	2.47585
BHLHA15	168620	-3.16265	-1.46332	5.43976	0.0196833	0.487329	1.02999	0.415695	0	0.123883	0	0
ADPGK-AS1	100287559	3.65463	-2.20097	5.42761	0.0198207	0.487773	0	0	0	0	0.0747791	0.0569007
GNG8	94235	3.65463	-2.20097	5.42761	0.0198207	0.487773	0	0	0	0	0.958436	0.72929
KCNE4	23704	-1.12252	3.1184	5.42614	0.0198375	0.487773	1.4191	5.75044	3.81981	1.56919	2.08838	1.3935
MMP24-AS1	101410538	-0.640258	4.85027	5.42571	0.0198424	0.487773	17.0464	21.0168	21.8402	10.2514	11.3804	16.7418
NOMO1	23420	-0.55343	6.27392	5.42781	0.0198185	0.487773	18.8172	18.7269	27.3279	14.9305	16.127	13.1491
OLFML2A	169611	-1.80346	0.788238	5.43437	0.0197443	0.487773	0.799215	0.134398	0.149192	0.106807	0.0934881	0.106705
PRRT4	401399	3.65463	-2.20097	5.42761	0.0198207	0.487773	0	0	0	0	0.0575873	0.0438191
MYO7B	4648	1.74114	1.01287	5.42131	0.0198924	0.488529	0.108291	0.0546315	0.218323	0.312596	0.136807	0.821226
MIA2	117153	3.64906	-2.20139	5.41497	0.0199648	0.488887	0	0	0	0.153374	0	0
PDE1C	5137	-0.76036	6.93523	5.41526	0.0199615	0.488887	31.7578	19.3899	37.7853	24.4299	17.8589	10.2181
TMEM25	84866	-1.24717	2.50446	5.41756	0.0199352	0.488887	1.37962	2.204	5.60147	1.1408	1.49277	1.22798
CYP4F35P	284233	4.19201	-2.02981	5.38485	0.0203123	0.490459	0	0	0	0.182465	0	0
GMNN	51053	0.715439	4.71808	5.39812	0.0201585	0.490459	18.9972	17.6042	10.2853	22.2969	21.3492	33.3482
GPM6A	2823	3.63981	-2.20243	5.39052	0.0202464	0.490459	0	0	0	0.0236895	0.0276472	0.0420744
LINC01266	101927215	3.63705	-2.20264	5.38428	0.020319	0.490459	0	0	0	0.0681343	0	0.0201686
LOC152225	152225	2.28397	-1.33964	5.405	0.0200792	0.490459	0.0709093	0	0.0397107	0.341148	0.0995353	0.151476
LOC442132	442132	3.63981	-2.20243	5.39052	0.0202464	0.490459	0	0	0	0.042252	0.0493108	0.0750429
MIR938	100126327	3.63705	-2.20264	5.38428	0.020319	0.490459	0	0	0	3.16127	0	0.935776
OR4F21	441308	3.63705	-2.20264	5.38428	0.020319	0.490459	0	0	0	0.27943	0	0.082715
PARD6G-AS1	100130522	-2.01062	-0.862836	5.38761	0.0202802	0.490459	0.23992	0.13204	0.171004	0.0262333	0	0.0931847
SLC16A10	117247	3.63981	-2.20243	5.39052	0.0202464	0.490459	0	0	0	0.0302531	0.0353073	0.0537319
SMTN	6525	0.624107	6.31239	5.39373	0.0202093	0.490459	17.2709	24.9794	14.122	25.7488	24.3047	36.824
SPINT2	10653	-1.71157	0.591355	5.39545	0.0201894	0.490459	1.12991	0.325727	1.94351	0.436823	0.283223	0.301713
TIGD3	220359	3.63981	-2.20243	5.39052	0.0202464	0.490459	0	0	0	0.0444871	0.0519193	0.0790126
WBP2	23558	-0.665095	4.28647	5.38601	0.0202988	0.490459	12.1944	10.5677	13.8258	7.01853	9.45124	6.63227
ZFHX4-AS1	100192378	3.63705	-2.20264	5.38428	0.020319	0.490459	0	0	0	0.153442	0	0.0454207
ERCC6L	54821	0.784589	4.55619	5.36771	0.0205129	0.494669	4.16566	5.80752	2.2651	7.48424	5.48338	8.12326
ADRA2B	151	3.62782	-2.20368	5.36004	0.0206033	0.495093	0	0	0	0	0.0303609	0.0693065
GRB7	2886	3.62782	-2.20368	5.36004	0.0206033	0.495093	0	0	0	0	0.0451253	0.10301
ITFG1	81533	-0.672871	6.28688	5.3596	0.0206086	0.495093	36.2283	30.1377	62.4546	29.0624	31.3086	20.4448
KIF15	56992	0.842038	4.93457	5.35961	0.0206084	0.495093	3.90873	7.29606	2.30684	9.65569	5.88763	8.68703
C2CD4C	126567	3.62507	-2.20389	5.35386	0.0206765	0.495317	0	0	0	0.0559934	0	0.0497243
LOC643711	643711	3.62507	-2.20389	5.35386	0.0206765	0.495317	0	0	0	0.0593967	0	0.0527466
SNORD50A	26799	3.62507	-2.20389	5.35386	0.0206765	0.495317	0	0	0	2.33231	0	2.07118
C14orf80	283643	1.06007	3.39011	5.35176	0.0207014	0.495447	5.44318	4.76262	1.52415	6.80258	6.14828	11.5369
CDC25C	995	1.0137	3.34767	5.34447	0.0207881	0.496252	2.48443	4.88491	1.35566	5.63157	5.14167	6.8722
NUP107	57122	0.531191	5.94611	5.34704	0.0207574	0.496252	16.6431	18.8357	12.8271	24.1892	21.5648	24.0666
POLA1	5422	0.557823	5.65289	5.344	0.0207937	0.496252	8.34266	8.49847	5.54059	11.5458	10.4907	10.9243
TRIM7	81786	-1.54548	2.45616	5.33837	0.020861	0.49739	0.7975	5.87644	1.13684	0.872001	0.576686	1.21318
PRTG	283659	1.68858	0.444576	5.33308	0.0209243	0.498431	0.0668136	0.0674132	0.00680309	0.14611	0.102312	0.21409
ADCK2	90956	0.689541	4.10151	5.32224	0.0210549	0.49851	6.18283	5.86588	4.47888	8.58338	7.5562	10.5136
CACNA1H	8912	3.61313	-2.20514	5.32371	0.0210372	0.49851	0	0	0	0.0108138	0	0.0288091
FDFT1	2222	-0.577929	5.93028	5.32217	0.0210558	0.49851	26.7677	19.4919	35.7265	17.8862	17.9251	19.0895
MIR6835	102465502	3.61313	-2.20514	5.32371	0.0210372	0.49851	0	0	0	1.36659	0	3.64075
PDK4	5166	2.0603	-0.440466	5.32139	0.0210652	0.49851	0.0196534	0.0594893	0.110063	0.28366	0.468986	0.0629752
RP1L1	94137	3.61313	-2.20514	5.32371	0.0210372	0.49851	0	0	0	0.0109642	0	0.02921
TMEM178A	130733	-2.60404	-1.29876	5.32639	0.0210049	0.49851	0.129314	0.0869829	0.531069	0.0518445	0.0605059	0
UBE2T	29089	0.715679	4.6583	5.3117	0.0211827	0.500824	19.9412	29.0895	13.7239	37.6625	27.8791	37.5516
DHCR24	1718	-0.560436	6.93632	5.30742	0.0212347	0.501187	31.693	36.2742	34.0533	21.3859	18.6952	29.0671
FAM84B	157638	-1.74393	1.95236	5.30719	0.0212376	0.501187	0.75623	0.227566	2.13981	0.111701	0.59594	0.226731
FARP1	10160	-0.521563	7.04942	5.30161	0.0213057	0.501862	30.0765	29.8341	33.4269	19.1083	22.382	23.524
STRA6	64220	-1.92046	0.912142	5.30262	0.0212933	0.501862	1.17514	0.0948547	1.34253	0.169609	0.395889	0.125516
RIMKLB	57494	-0.570791	5.19269	5.29957	0.0213307	0.501984	8.28206	5.80165	8.29834	4.63562	5.65518	4.78273
SLC30A3	7781	3.60124	-2.20639	5.29383	0.0214011	0.503173	0	0	0	0	0	0.148437
F2RL1	2150	-1.90659	-0.278694	5.28339	0.0215298	0.505731	0.302674	0.127246	0.649765	0.0606741	0.141621	0.0808215
LINC00702	100652988	1.49693	0.749664	5.27845	0.021591	0.5067	1.80185	1.5583	0.86492	6.19198	1.98727	3.8491
CDC25B	994	0.715324	5.55188	5.25446	0.0218906	0.508009	6.92547	14.9083	6.8974	16.9433	12.2621	17.9674
CLHC1	130162	-0.968921	2.62497	5.25403	0.021896	0.508009	1.33302	1.49595	1.61492	0.850731	0.916484	0.508498
CORO2B	10391	-0.928567	3.63487	5.26693	0.0217343	0.508009	4.54862	5.50327	3.24614	1.13775	2.48615	3.35357
DNAJB13	374407	-2.64873	-1.26265	5.25224	0.0219186	0.508009	0.0775653	0.508699	0.0868764	0	0.0544392	0.0414237
HLA-DPB1	3115	1.50572	2.11398	5.25156	0.0219272	0.508009	0.089664	1.10372	0.421795	1.20786	1.53551	1.85794
NCKAP5L	57701	-0.557093	5.07687	5.27084	0.0216855	0.508009	8.07312	7.12738	9.27494	5.22985	5.64528	5.75388
P2RX6	9127	-1.90419	0.25467	5.25659	0.0218638	0.508009	0.374006	0.188681	1.22679	0.128526	0.262496	0.0856019
PDCD6IPP2	646278	-1.86378	-0.927718	5.25743	0.0218533	0.508009	0.242392	0.209629	0.349057	0.0832969	0.0486064	0.0739709
PPAP2C	8612	-2.97997	0.112446	5.25265	0.0219134	0.508009	3.10668	0.265641	0	0.126664	0.295651	0
PPIB	5479	-0.724599	9.09195	5.26377	0.0217737	0.508009	532.012	611.727	839.82	424.717	279.908	495.634
REEP2	51308	-1.08364	2.13407	5.25754	0.0218519	0.508009	2.15008	2.07224	3.34269	1.27371	0.900913	1.37104
SARDH	1757	-2.26127	-1.1647	5.25348	0.0219029	0.508009	0.129199	0.0434528	0.24118	0.0258992	0.0302261	0.0229995
SKA1	220134	0.818663	5.07479	5.25962	0.0218258	0.508009	7.12721	13.7538	4.07512	14.507	13.4326	16.1035
TNNC1	7134	-1.77829	0.719623	5.25878	0.0218363	0.508009	0.626875	3.37334	5.85105	0.75398	1.31991	0.781158
HYI	81888	0.706516	4.35778	5.24975	0.0219499	0.508073	11.3862	14.7073	8.99486	17.8628	15.0562	24.3231
MIR4521	100616406	1.99851	-1.06448	5.24461	0.0220149	0.509111	4.84783	0	1.35744	8.74617	10.2073	7.76694
LOC102724084	102724084	-3.9795	-2.03984	5.23989	0.0220747	0.509597	0	0.649293	0.144153	0	0	0
TMEM194A	23306	0.569646	5.96917	5.23978	0.022076	0.509597	10.059	10.6326	6.17701	13.0796	12.3026	14.5051
PSG5	5673	0.680171	8.74951	5.23673	0.0221148	0.510027	224.67	165.62	214.592	414.537	231.657	322.991
ADAM28	10863	-2.09748	1.53156	5.21068	0.0224486	0.511679	3.47779	0.341786	0.202352	0.461754	0.380398	0.0964838
ADORA1	134	-1.53505	1.12585	5.22902	0.0222131	0.511679	0.996471	1.00541	1.03238	0.0898887	0.24478	0.691814
CAP2	10486	-0.60834	5.98338	5.21877	0.0223444	0.511679	20.4195	20.7724	34.333	18.8677	17.771	12.9064
CEP152	22995	0.656871	4.73152	5.21872	0.022345	0.511679	3.19921	5.01109	2.70188	6.08213	5.90313	5.23583
CHL1	10752	4.08011	-2.0372	5.22215	0.022301	0.511679	0	0	0	0	0	0.0581068
DSC3	1825	2.76141	-1.81156	5.21615	0.022378	0.511679	0.00944505	0	0	0.0227203	0.013258	0.0504412
HELLS	3070	0.698347	5.59997	5.21864	0.022346	0.511679	11.6587	14.9999	6.98751	24.1338	13.4152	17.0603
KCNS2	3788	1.70662	0.486677	5.22593	0.0222525	0.511679	0.298587	0.208569	0.0514508	0.911635	0.709291	0.245324
LIMCH1	22998	-0.863621	6.02326	5.21222	0.0224287	0.511679	11.1846	13.2827	16.2365	7.88148	11.7128	2.79459
NKD1	85407	-2.33959	0.330613	5.21578	0.0223828	0.511679	0.483893	0.0673429	0.056067	0	0.0936883	0.0267334
SOX11	6664	-1.87233	1.40082	5.21266	0.022423	0.511679	0.233523	0.311354	0.784668	0	0.163898	0.195977
TINAGL1	64129	-1.8197	0.121219	5.22782	0.0222284	0.511679	0.39008	0.393581	1.12868	0.0781955	0.0912592	0.347204
ZWILCH	55055	0.601966	5.99391	5.21446	0.0223998	0.511679	14.1586	20.7811	11.1503	25.411	19.098	25.4487
TMEM132B	114795	-1.57513	2.89564	5.20724	0.022493	0.512232	0.852991	0.147924	1.99288	0.160304	0.523837	0.320301
HMGB1	3146	0.627829	8.86518	5.20054	0.0225799	0.513747	98.5485	131.664	90.5517	163.359	160.737	171.571
CARD6	84674	1.0848	2.41409	5.19495	0.0226526	0.514318	1.10044	0.931229	0.397592	1.9213	1.54468	1.70619
RSPO3	84870	-1.96448	-0.340745	5.19242	0.0226856	0.514318	0.333202	0.19211	0.106629	0	0.111361	0.0508419
SEZ6L	23544	1.90839	-0.947274	5.19463	0.0226568	0.514318	0.0442522	0.0223247	0	0.066531	0.108704	0.0945315
TTTY10	246119	-4.34938	-1.89086	5.19239	0.022686	0.514318	0	0.360541	0	0	0	0
DUSP2	1844	1.79745	0.904473	5.18753	0.0227495	0.515297	0.992583	0.304802	0.0483363	1.40146	0.848088	2.48911
HIST1H1A	3024	1.51063	3.20854	5.18174	0.0228254	0.515635	0.744865	11.3672	6.04853	9.07093	15.1607	27.5473
NEK10	152110	-1.07334	3.50891	5.18277	0.0228119	0.515635	6.99895	2.69682	7.56136	4.3416	2.47544	1.38328
PTGER2	5732	-1.67276	0.889553	5.18249	0.0228157	0.515635	2.02482	0.621781	0.394415	0.211772	0.494302	0.250749
LIMS1	3987	-0.511185	6.87454	5.17958	0.0228539	0.515818	29.4822	30.7514	28.1421	18.9931	22.9523	20.0737
LRRN1	57633	2.7941	-0.573472	5.174	0.0229274	0.517017	0.0380421	0.0383835	0.0213044	0.686333	0	0.0406327
GRK5	2869	0.652225	4.10969	5.15762	0.0231447	0.521454	5.31594	5.04814	5.2536	8.7872	6.78361	8.95719
HSD17B10	3028	0.613395	5.0001	5.15497	0.0231799	0.521784	33.074	25.1424	20.2137	41.5965	32.3285	46.0532
COL4A5	1287	1.40732	1.95107	5.1439	0.0233282	0.521846	0.290334	0.236605	0.425244	1.20878	1.1129	0.214688
IDS	3423	-0.537713	6.23419	5.14936	0.0232549	0.521846	13.1965	13.6535	18.7472	11.8369	10.0643	9.50296
LOC100996609	NA	-3.7832	-0.452309	5.15232	0.0232153	0.521846	0	1.97516	0	0	0.134043	0
LRR1	122769	0.678645	4.1921	5.14547	0.0233071	0.521846	7.77133	8.32648	5.18108	10.6823	10.3892	13.0042
MIIP	60672	0.760433	3.54943	5.14249	0.0233472	0.521846	5.37003	5.25527	3.66306	8.44994	6.57441	9.18578
POU2F2	5452	-0.955155	2.95077	5.14583	0.0233023	0.521846	1.51844	1.79622	0.973513	0.692741	0.514483	0.995475
PPAP2A	8611	-0.646158	5.45617	5.14643	0.0232942	0.521846	23.8935	23.2627	40.6563	17.6075	23.9646	14.571
ZNF367	195828	0.802747	5.68388	5.14623	0.0232969	0.521846	13.3571	12.7436	4.15814	16.3489	15.0546	21.4
HSPA6	3310	2.85892	0.19966	5.1407	0.0233713	0.521924	0.109679	0.0829979	0.0614228	0.0329795	0	1.87438
ADC	NA	-1.53147	0.862409	5.13711	0.0234196	0.522084	1.69963	0.403502	1.23178	0.280583	0.514577	0.355955
GSN	2934	-0.580302	8.03116	5.1372	0.0234184	0.522084	117.263	96.9164	125.481	73.1745	89.2358	64.7853
HOXB6	3216	0.850063	4.17506	5.12295	0.0236114	0.525899	10.9337	7.31075	4.61661	10.4891	10.658	20.0661
FUOM	282969	0.843371	3.41589	5.11458	0.0237255	0.527977	12.4036	11.273	5.72672	17.3101	16.2148	19.3162
VPS41	27072	-0.537451	5.88998	5.11248	0.0237543	0.528153	12.392	12.3383	18.1899	9.82917	10.6161	9.12544
GRIA2	2891	-3.72635	-2.12267	5.10879	0.0238049	0.528815	0.0252755	0.0382534	0	0	0	0
ICOSLG	23308	-3.09515	-1.51711	5.10132	0.0239076	0.530484	0.242171	0.0222132	0.0246584	0	0	0.0235148
SHPK	23729	0.711276	4.13063	5.10029	0.0239219	0.530484	3.78934	3.97629	2.52531	4.64882	5.07973	7.12341
BHLHE41	79365	-1.18341	2.67617	5.0925	0.0240295	0.531052	0.884922	2.13511	3.83532	0.879245	1.29617	0.842446
IGDCC3	9543	-2.7242	-1.6882	5.09491	0.0239961	0.531052	0.0324704	0.0982855	0.0363682	0.0195271	0	0
PAPL	390928	1.96254	0.02335	5.0939	0.0240101	0.531052	0.196467	0.148673	0	0.206765	0.310254	0.865617
WDR18	57418	0.777078	4.60742	5.09238	0.0240312	0.531052	10.4552	17.5029	6.56404	17.3683	17.8349	23.9869
COL3A1	1281	0.906436	12.3193	5.08897	0.0240785	0.531634	757.533	662.496	523.083	1019.05	1765.29	857.872
ADAMTSL2	9719	-3.76399	-2.11904	5.07155	0.0243217	0.531868	0	0.0360718	0.0600639	0	0	0
CFB	629	1.44523	2.66421	5.07325	0.0242978	0.531868	2.93417	0.474797	0.403048	2.82994	4.58495	3.01571
DMBT1P1	375940	-3.76399	-2.11904	5.07168	0.0243198	0.531868	0	0.0392039	0.0652792	0	0	0
FOXS1	2307	-3.76399	-2.11904	5.07197	0.0243157	0.531868	0	0.111336	0.185387	0	0	0
GNG3	2785	-3.7483	-2.12049	5.06572	0.0244036	0.531868	0.229393	0	0.171286	0	0	0
IFI44	10561	0.804551	3.43922	5.07229	0.0243112	0.531868	5.30846	4.54844	3.68067	10.0839	5.73645	7.82994
LOC728084	728084	-3.76398	-2.11904	5.07279	0.0243042	0.531868	0	0.0584855	0.0973854	0	0	0
MIR5002	100847021	-3.74829	-2.12049	5.06762	0.0243768	0.531868	2.24899	0	1.67931	0	0	0
MTVR2	246754	-3.7483	-2.12049	5.06584	0.0244018	0.531868	0.268661	0	0.200608	0	0	0
OR5P3	120066	-3.76396	-2.11904	5.07431	0.024283	0.531868	0	0.156774	0.261047	0	0	0
PHLDA1	22822	-0.693926	6.67018	5.0696	0.024349	0.531868	27.3259	11.7506	24.6695	11.6113	11.2552	16.5243
ST8SIA6	338596	-3.76396	-2.11904	5.07459	0.024279	0.531868	0	0.104964	0.174778	0	0	0
TTBK1	84630	-3.74829	-2.12049	5.06671	0.0243897	0.531868	0.030605	0	0.0228526	0	0	0
UBALD2	283991	0.77734	3.82397	5.08039	0.0241979	0.531868	7.45938	7.66485	4.35681	9.74243	9.18596	14.4683
VNN1	8876	-3.7483	-2.12049	5.06608	0.0243985	0.531868	0.0567514	0	0.042376	0	0	0
ANKRD45	339416	-3.75149	-2.12018	5.06204	0.0244555	0.532347	0	0.0824075	0.0609859	0	0	0
FLJ31356	403150	-2.38234	-1.39925	5.0597	0.0244885	0.532347	0.0765447	0.102976	0.200044	0	0.0716305	0
TMEM200A	114801	-0.867205	5.40567	5.06034	0.0244795	0.532347	15.7427	6.83872	9.97604	3.46642	4.28948	10.0703
NRXN3	9369	-2.37183	0.642807	5.05128	0.0246077	0.534023	0.11183	0.00564169	0.419602	0.0201757	0.00784878	0.0716673
SERINC2	347735	-1.03728	4.28814	5.0513	0.0246075	0.534023	7.76343	8.19865	11.7967	6.62966	1.1624	5.69392
POPDC3	64208	-0.654766	4.50408	5.04616	0.0246806	0.535147	11.2539	13.5385	19.9209	8.99228	10.1079	9.28839
DPPA4	55211	-2.69691	-1.25032	5.0437	0.0247157	0.53545	0.0774414	0.0260455	0.375863	0.0310478	0.0362348	0
HTR1D	3352	-2.12302	-0.792741	5.03386	0.0248564	0.538039	0.359099	0.0776403	0.258561	0	0.0360047	0.109586
C12orf5	57103	-0.641712	4.54368	5.03215	0.0248809	0.538111	2.59926	3.73764	3.95103	2.55207	2.25865	1.78474
MICU3	286097	-0.873667	3.46264	5.02913	0.0249244	0.538511	2.66284	2.42911	5.47472	1.97431	2.07373	1.7143
PPM1H	57460	-1.37389	1.91317	5.02647	0.0249627	0.538511	0.715446	0.284013	1.5107	0.394988	0.345733	0.225492
SAMD3	154075	-1.83373	-0.344917	5.02644	0.0249631	0.538511	0.669366	0.276289	0.238547	0.0365949	0.0854171	0.194986
KIAA1217	56243	-1.05318	2.93446	5.02445	0.0249918	0.538672	0.599809	1.3144	1.98394	0.710154	0.697241	0.470481
MCM5	4174	0.767698	6.78443	5.01882	0.0250733	0.539969	43.699	36.2816	15.995	44.3149	44.4216	74.6798
CACNA1G	8913	1.59543	0.710721	5.0123	0.0251678	0.541099	0.194007	0.0444883	0.0296313	0.243951	0.297085	0.282571
ROS1	6098	-1.67558	0.892435	5.01226	0.0251684	0.541099	0.453991	0.0896215	0.497435	0.0593524	0.193951	0.0737902
WHSC1	7468	0.679129	7.65236	5.01058	0.0251929	0.541167	15.9129	26.812	12.5422	30.7732	23.1156	34.6041
PDPN	10630	1.08926	2.92553	5.00447	0.0252819	0.542161	2.68941	1.56551	0.810991	3.57685	2.21425	4.99935
REPS2	9185	1.78959	-0.708707	5.00502	0.0252739	0.542161	0.0182868	0.0461273	0.010241	0.0989759	0.0513383	0.117193
USP3-AS1	100130855	-2.03319	-1.03906	5.00121	0.0253296	0.542725	0.211142	0.17043	0.520275	0.101582	0.0592761	0.0451042
GPR135	64582	-1.1785	1.45163	4.99372	0.0254394	0.543436	1.6781	2.17692	1.96904	0.672782	0.953433	0.938861
HECW1	23072	-1.00267	4.13071	4.98439	0.025577	0.543436	5.43334	1.65214	3.04874	2.51937	1.70147	0.840406
IGSF10	285313	1.3889	0.594207	4.98783	0.0255261	0.543436	0.0593889	0.111284	0.0950258	0.275518	0.273911	0.154052
LAMTOR5	10542	-0.577331	4.87328	4.99258	0.0254562	0.543436	36.5302	42.482	44.3731	22.1748	32.6202	27.9353
LIMA1	51474	-0.677346	8.67879	4.98455	0.0255746	0.543436	91.6112	153.193	159.41	101.887	82.8374	68.036
NT5M	56953	1.51787	0.491631	4.98685	0.0255407	0.543436	0.73267	0.277217	0.205155	1.43199	0.771336	1.32058
PTENP1	11191	2.56632	-1.49664	4.99282	0.0254527	0.543436	0.0185646	0	0.0207931	0.200959	0.0260591	0.0396576
TCTA	6988	-0.623378	5.0641	4.98961	0.0255	0.543436	17.5104	13.02	25.8717	12.1395	12.4086	12.0465
WRAP53	55135	0.896075	3.44529	4.9967	0.0253957	0.543436	4.14893	4.82157	2.48945	5.70306	5.09587	10.5247
ZNF471	57573	-0.754391	3.50219	4.98448	0.0255757	0.543436	2.60647	2.91057	2.93575	2.14868	1.41826	1.4389
MEX3B	84206	-0.73219	4.98074	4.97333	0.025741	0.545426	9.31113	12.1799	11.8132	3.79083	10.323	5.96272
NFIA	4774	1.01584	2.36028	4.97228	0.0257566	0.545426	0.245408	0.35594	0.44666	0.525766	0.732018	0.860081
OSBPL1A	114876	-0.590492	4.74443	4.97402	0.0257308	0.545426	6.64529	6.84462	9.36191	5.49498	4.46966	5.19398
PLOD2	5352	-0.758656	9.02226	4.97579	0.0257045	0.545426	91.6358	213.928	177.341	93.1718	76.4985	115.729
GFI1	2672	2.60629	-1.87892	4.96983	0.0257932	0.545746	0.0260917	0	0	0.0627641	0.0732497	0.0836054
NOS1AP	9722	2.60557	-1.87882	4.96818	0.0258178	0.54581	0	0.0131984	0	0.0314667	0.0367237	0.0419155
CNTRL	11064	0.612971	4.80586	4.95836	0.0259649	0.548265	2.56385	3.94941	2.36744	4.74325	4.34063	4.50485
CYBA	1535	-0.507471	5.59412	4.95754	0.0259771	0.548265	76.1371	80.7782	77.5039	46.8156	62.8253	55.3247
TIMELESS	8914	0.630372	5.52287	4.95112	0.0260738	0.54939	7.1189	8.53938	5.34206	8.03463	9.45639	15.0108
TUFT1	7286	-0.629359	4.87196	4.95254	0.0260524	0.54939	11.9676	14.009	8.08969	8.88393	6.16837	6.96553
DDAH1	23576	-0.608837	8.53492	4.94605	0.0261503	0.549678	84.083	129.174	121.096	79.1683	71.8934	68.1782
FAM13C	220965	-1.44606	1.67731	4.94877	0.0261092	0.549678	0.635356	2.31608	0.757536	0.24651	0.748001	0.372148
PHACTR3	116154	1.84548	3.70842	4.94591	0.0261524	0.549678	5.27595	0.833446	0.119379	4.67915	14.101	3.67144
PRRX2	51450	0.622656	6.72398	4.93957	0.0262485	0.550785	88.3276	51.8467	50.3364	75.9026	101.762	115.703
TSKU	25987	-0.811351	4.43984	4.93988	0.0262439	0.550785	11.9407	9.88195	8.50531	2.61417	7.68376	6.99311
LDHD	197257	-1.79877	-0.33136	4.93547	0.0263109	0.551638	0.210572	0.637385	0.550315	0.0422113	0.246316	0.112456
NEO1	4756	-0.932374	6.24473	4.92969	0.0263991	0.55303	13.9218	8.28105	19.8101	10.5625	2.59216	8.84301
MMRN2	79812	-1.60468	0.575595	4.92397	0.0264865	0.553946	0.174007	0.860286	0.370301	0.146502	0.122127	0.185856
NLRP10	338322	-1.05455	2.07524	4.92516	0.0264683	0.553946	2.69991	2.03402	3.34657	1.60202	1.16222	1.11506
RASGRP1	10125	-2.02749	-0.602541	4.91597	0.0266095	0.556059	0.0723557	0.29202	0.0972497	0.0174053	0.0812525	0.0154566
OPHN1	4983	-0.536722	5.18501	4.90813	0.0267305	0.558128	4.64442	6.05978	6.36995	4.19249	3.48332	4.08407
UBFD1	56061	-0.506482	6.59334	4.90555	0.0267705	0.558504	20.3066	21.6643	26.8571	15.3603	17.2434	15.8458
CHRNA5	1138	1.92696	0.308378	4.90072	0.0268455	0.55951	0.0200711	0.243014	0.112402	0.0965628	0.647996	0.70745
WDR76	79968	0.643499	5.80935	4.89961	0.0268628	0.55951	13.0917	13.3549	6.06754	16.9624	14.9042	18.94
GSG2	83903	0.894093	3.89632	4.89315	0.0269634	0.561143	4.65537	4.8546	1.54387	6.03724	5.8046	8.72253
CTSC	1075	1.10721	6.05935	4.88685	0.0270621	0.562697	8.4037	9.95011	2.27015	25.9605	5.80662	12.6727
PRIM1	5557	0.745617	4.13602	4.88555	0.0270824	0.562697	11.3403	10.1875	5.18094	16.5711	12.1483	16.097
KLF12	11278	-0.679151	6.32094	4.88003	0.0271692	0.564038	6.87913	6.00601	14.1257	6.16537	6.08192	4.62072
C11orf94	143678	-2.59372	-1.74921	4.8781	0.0271995	0.564206	0.395204	0.598126	0.88529	0.237668	0	0
GLDN	342035	-2.25388	-0.669546	4.87055	0.0273188	0.566219	0.343344	0.0288688	0.0640934	0.0172067	0.0401627	0.0305605
MEST	4232	2.1039	1.45918	4.86481	0.0274098	0.56764	0.55155	0.0585789	0.585245	3.73589	1.34468	0.0930173
RPRM	56475	-3.73739	-1.15625	4.8625	0.0274465	0.567936	0	0	1.10736	0	0.0693905	0
SH2D5	400745	-1.28333	2.36498	4.85045	0.0276388	0.571451	2.76911	1.99022	0.701027	0.7528	0.319479	1.15471
FOXN3-AS1	400236	1.45841	0.261998	4.8454	0.0277199	0.571647	0.607667	0.408747	0.529365	1.70538	0.758205	1.80291
HMGB2	3148	0.616633	6.61504	4.84425	0.0277385	0.571647	41.2875	73.7065	36.803	81.0467	68.0489	83.6714
MIS18BP1	55320	0.507471	5.90199	4.84457	0.0277333	0.571647	9.49879	12.1644	9.27506	16.7527	13.4616	13.7714
RNASEK	440400	-0.67008	4.26142	4.84608	0.0277091	0.571647	21.2918	16.5582	30.2652	12.9321	15.1919	14.6575
STARD4	134429	-0.624563	4.41001	4.84273	0.0277629	0.571686	10.1496	10.5	13.2387	5.83336	7.61944	8.50796
GDF15	9518	-0.942794	3.33045	4.83874	0.0278271	0.572218	13.8163	11.6781	6.92297	6.92405	7.14514	2.84788
TBC1D8B	54885	-0.675899	4.76977	4.83833	0.0278338	0.572218	4.07524	5.78223	7.65969	3.40044	4.77296	2.80208
MDM2	4193	-0.655416	7.5988	4.8333	0.0279152	0.573425	22.7709	32.6372	39.4247	25.3575	21.654	13.2022
HOXD10	3236	-3.37564	-1.39618	4.82667	0.0280227	0.574704	0.040309	0	0.632069	0.0484821	0	0
LEAP2	116842	2.34559	-1.61182	4.82748	0.0280096	0.574704	0	0.207553	0	0.618541	0.433126	0.219716
PRDM1	639	0.581906	4.70108	4.82345	0.0280751	0.574848	4.63196	3.82121	3.57955	6.62101	4.98015	6.40604
RAD54L	8438	0.908294	3.52516	4.82378	0.0280698	0.574848	3.00485	3.40497	1.11323	4.39255	3.89346	5.85113
COL24A1	255631	-1.32586	2.7021	4.81931	0.0281426	0.575165	0.570553	0.699838	2.91955	0.52477	0.800884	0.346525
DMRTA1	63951	-2.47988	-0.775654	4.81833	0.0281586	0.575165	0.0631777	0.0637447	0.813759	0.0379938	0.0886824	0.03374
NTF3	4908	-0.683405	3.88793	4.81988	0.0281334	0.575165	11.1664	13.355	15.9843	9.95819	7.79887	7.44696
SNORD113-2	767562	-1.42759	1.20041	4.81572	0.0282014	0.575576	22.5322	35.135	73.4167	20.9415	20.1272	7.65755
OR5P2	120065	-2.58033	-1.7478	4.81184	0.0282648	0.576407	0.150088	0.227152	0.336209	0	0.105339	0
NBPF4	148545	-4.15883	-1.96462	4.79931	0.0284711	0.580147	0.20369	0	0	0	0	0
PLK5	126520	-4.15881	-1.96462	4.79665	0.0285152	0.580579	0.263333	0	0	0	0	0
CHCHD10	400916	-0.81441	3.38699	4.79222	0.0285885	0.581606	14.3942	20.4404	22.8098	7.30985	12.5721	12.869
LOC286059	286059	-2.69513	-1.68799	4.79049	0.0286172	0.581723	0.0827589	0.167003	0.0308978	0	0.0387228	0
RBP1	5947	-1.47748	0.683237	4.78578	0.0286957	0.58285	1.22255	1.62825	1.36931	0.117635	0.823726	0.574555
CH25H	9023	-0.936899	5.54079	4.7821	0.028757	0.583629	31.8733	25.9298	74.886	24.6898	34.5183	10.1455
ERRFI1	54206	-0.582689	5.28888	4.77511	0.028874	0.58504	10.5044	18.1022	16.1384	11.0131	8.18806	10.6488
MSH2	4436	0.574136	5.4896	4.77107	0.0289418	0.58504	10.2199	14.8386	8.57867	18.479	13.5186	18.0801
NUP37	79023	0.613018	4.26431	4.77246	0.0289185	0.58504	13.0952	14.4305	10.0034	19.4521	18.1276	19.8524
PIR	8544	-1.2557	1.10465	4.77181	0.0289294	0.58504	1.25857	1.74019	2.34942	0.672782	0.916043	0.647245
TUBG1	7283	0.505426	6.09357	4.7718	0.0289296	0.58504	29.9666	28.4304	28.2204	39.0462	33.5362	50.3199
CD320	51293	0.831572	3.487	4.76868	0.0289821	0.585144	5.34773	7.74169	5.98968	9.22857	7.91457	16.7632
CLEC7A	64581	-2.18866	-1.50906	4.76802	0.0289931	0.585144	0.111359	0.0842689	0.155909	0	0.0390786	0.0297356
LOC400043	400043	0.914028	3.62439	4.76603	0.0290266	0.585355	8.60099	6.67957	2.86085	14.4829	7.31709	12.416
RGL1	23179	0.663789	5.49644	4.76424	0.0290569	0.5855	8.73235	6.44302	5.25668	15.6347	9.58248	7.16995
ZMAT4	79698	-2.05318	-0.119038	4.76114	0.0291092	0.586089	0.353713	0.297406	0.825361	0	0.331004	0.0314834
KCNMB4	27345	-1.71238	0.814655	4.75883	0.0291483	0.58641	0.384749	0.139753	1.01701	0.0925521	0.0864114	0.279446
GM2A	2760	-0.606577	5.03487	4.75331	0.029242	0.586898	9.36573	7.9975	14.6639	6.2371	6.83626	7.93964
PCDHGA2	56113	-1.53074	1.69585	4.75421	0.0292267	0.586898	0.407592	0.472176	1.96135	0.127098	0.381424	0.467597
SNORD113-4	767564	-1.31495	1.84671	4.75388	0.0292324	0.586898	25.5494	61.4723	111.164	20.0926	38.6224	20.9917
FUT8	2530	0.571852	6.33299	4.74669	0.0293548	0.588429	17.1025	10.2826	10.2005	21.2983	19.4228	15.17
LRRC32	2615	-1.05012	2.72725	4.74368	0.029406	0.588429	3.17043	0.969874	1.88884	0.811333	1.1836	0.918632
SNTG2	54221	-3.78189	-2.118	4.74584	0.0293691	0.588429	0.038536	0	0.172648	0	0	0
TGM3	7053	-3.78193	-2.118	4.74339	0.029411	0.588429	0.0271638	0	0.121698	0	0	0
CDKN1B	1027	0.554947	5.06586	4.72868	0.0296637	0.588996	9.54381	11.8405	10.7541	17.5478	17.7273	11.9799
EME1	146956	0.742449	3.46773	4.73232	0.0296009	0.588996	3.27445	4.36356	2.76794	5.64749	5.2034	6.56594
FLG-AS1	339400	-1.53693	1.42566	4.73201	0.0296063	0.588996	0.583579	0.999204	1.129	0.680636	0.173763	0.0755539
HSPA7	3311	2.46466	-1.20556	4.73819	0.0295001	0.588996	0.0291687	0	0.0653403	0.0350829	0.081888	0.43617
LINC00884	401106	2.03206	-1.24344	4.73129	0.0296187	0.588996	0.194259	0.065334	0	0.623058	0.272681	0.27665
PCDH11X	27328	-3.73834	-2.12133	4.72822	0.0296715	0.588996	0	0.0319765	0.00887412	0	0	0
SRP14	6727	-0.560997	6.96695	4.73859	0.0294932	0.588996	119.304	99.5468	164.29	75.7601	103.036	80.9334
SULT1B1	27284	3.84238	-2.1193	4.72935	0.029652	0.588996	0	0	0	0	0	0.296675
TPRA1	131601	0.546515	5.25445	4.73317	0.0295862	0.588996	20.5896	13.1584	13.8953	23.7756	22.24	23.5882
VENTX	27287	-3.73347	-2.12173	4.73197	0.0296069	0.588996	0.120593	0	0.0337673	0	0	0
EZR	7430	-0.561057	8.33584	4.72681	0.0296958	0.589018	107.748	131.665	127.304	78.3517	74.0672	96.1187
ACOT11	26027	0.861592	2.807	4.71737	0.0298595	0.59024	1.4859	1.29165	1.81789	2.44706	2.59917	3.29625
FER1L4	80307	-1.95105	0.892251	4.71713	0.0298635	0.59024	0.0433293	0.885294	0.242654	0.0651435	0.045616	0.18512
LOC100126784	100126784	1.30439	1.37532	4.71654	0.0298738	0.59024	0.564003	0.255098	0.304962	0.67836	0.627892	1.47487
MCOLN3	55283	1.71917	-0.757794	4.72069	0.0298017	0.59024	0.0510298	0.0514878	0.114311	0.245507	0.358152	0.136262
METTL7A	25840	1.12279	1.83132	4.71721	0.0298621	0.59024	0.536265	0.844081	0.528562	1.78019	1.50551	0.893542
COMMD4	54939	0.609918	5.08241	4.71475	0.0299048	0.590393	16.1514	13.5559	10.1808	18.5551	15.9617	26.3411
FCHSD2	9873	-0.57272	5.02635	4.71319	0.0299321	0.590473	8.25967	6.63436	11.0107	6.54502	5.18324	5.67385
SLC9A3R2	9351	-0.509515	5.55043	4.70911	0.0300033	0.591416	26.4156	25.1478	23.4243	14.9889	16.3764	21.2759
PDE8B	8622	2.44971	-1.55614	4.7064	0.0300506	0.59189	0	0.0333198	0	0.139017	0.0231774	0.0529083
SPTLC2	9517	-0.493719	7.30356	4.70496	0.0300757	0.591925	23.8977	20.2388	23.6738	16.766	15.7786	15.6119
PCDHB3	56132	-1.58287	0.24717	4.70068	0.0301506	0.592939	0.365925	0.184605	0.728625	0.0978045	0.171216	0.151995
POLR2A	5430	0.981319	5.05877	4.69654	0.0302235	0.593911	3.3024	3.04892	3.59003	13.2659	3.66604	2.69734
ASF1B	55723	0.74358	4.90247	4.68293	0.0304638	0.596708	13.3168	17.8445	7.38713	15.9664	18.1621	30.4216
CITED2	10370	-0.623459	8.14991	4.67653	0.0305775	0.596708	131.124	205.974	196.339	148.947	105.237	92.072
CLCA2	9635	-2.37978	-1.11933	4.6795	0.0305246	0.596708	0.0542128	0.0364663	0.283363	0	0.0253662	0.0386031
KCTD14	65987	2.081	-1.44486	4.67909	0.0305319	0.596708	0.0816133	0.0411729	0	0.0981613	0.229121	0.261513
LRRC16A	55604	-0.734698	4.28745	4.68181	0.0304837	0.596708	2.46364	6.17384	4.70894	2.54446	2.53727	2.93173
PAPPA2	60676	0.958334	3.75536	4.68399	0.0304449	0.596708	1.82845	1.29352	0.823882	1.36501	4.39565	1.93051
SLC25A28	81894	0.609392	4.23458	4.67653	0.0305775	0.596708	11.083	8.96484	8.48512	15.6925	12.6033	15.2342
TRPM8	79054	-2.15184	-1.21033	4.68304	0.0304618	0.596708	0.103494	0.0261057	0.101428	0.0311196	0.0181593	0
TTTY14	83869	-3.60638	-1.17651	4.6848	0.0304307	0.596708	0	2.84932	0	0	0.198201	0
CYB5R2	51700	0.764221	3.84281	4.67493	0.0306059	0.596803	6.52731	11.7566	5.13573	14.339	12.8728	12.6184
PARP8	79668	-0.848841	3.47742	4.67276	0.0306447	0.597101	2.12063	1.71173	2.03588	0.86235	1.72934	0.679513
RHNO1	83695	0.525821	5.04916	4.6692	0.0307082	0.597879	10.6373	14.0758	14.1799	20.3448	17.7221	17.918
CDK2	1017	0.568578	6.10625	4.66766	0.0307358	0.597958	26.9254	29.144	16.1053	35.3876	30.2095	41.4507
C20orf197	284756	-3.08703	-0.745601	4.65995	0.0308741	0.599771	0	0.0537117	0.804927	0	0	0.0852885
INPP4B	8821	-0.63233	4.95872	4.65983	0.0308763	0.599771	7.58392	9.23577	10.529	8.31554	5.12471	4.20089
SMAD6	4091	0.770183	4.35376	4.65403	0.0309807	0.601338	7.48918	2.6813	4.78939	7.00275	8.47786	10.0377
AQP3	360	-1.99406	-1.30242	4.65037	0.0310468	0.601809	0.155462	0.156858	0.304718	0.046746	0.0545555	0.0415123
MYH8	4626	3.0788	-1.72909	4.65006	0.0310524	0.601809	0.0120433	0	0	0.0289704	0.118336	0
TMED3	23423	-0.537529	6.86594	4.6476	0.031097	0.602213	84.1909	86.0566	127.862	61.8785	66.333	77.1099
FERMT1	55612	-1.17523	2.48004	4.63943	0.0312453	0.604446	0.705858	1.13951	2.51408	0.441469	0.495406	0.980103
GPSM2	29899	0.778243	4.99617	4.63675	0.0312942	0.604446	4.41148	13.2806	5.45126	14.4472	10.9376	14.3149
HOXC11	3227	-2.18674	0.694605	4.63604	0.0313071	0.604446	0.249888	0.432225	2.83884	0.515238	0.250548	0
KRTAP1-1	81851	-2.10516	-1.21062	4.63602	0.0313076	0.604446	0.563701	0.487509	0.360782	0	0.339114	0
CHRM2	1129	-1.61593	3.01641	4.62754	0.0314627	0.606523	7.55404	1.26591	3.98158	3.36391	0.440288	0.362941
LOC550643	NA	-0.689981	4.09401	4.62752	0.031463	0.606523	25.7759	24.4215	40.0192	15.1231	22.7974	18.0184
INHBA	3624	-1.11007	6.71164	4.62306	0.031545	0.607642	130.156	13.3584	53.6612	28.5507	27.5012	35.2816
DSN1	79980	0.64681	5.00812	4.62156	0.0315726	0.607713	11.6777	12.9547	6.03926	16.4103	13.1721	18.4548
KCNS1	3787	-1.77395	0.488129	4.61728	0.0316514	0.608767	0.080103	0.646575	0.520369	0.0385379	0.11244	0.205339
EXO1	9156	0.670672	5.18062	4.61447	0.0317033	0.608843	9.64105	10.1938	4.30524	11.899	11.1744	15.3679
ZNF511	118472	0.675305	4.09028	4.61472	0.0316987	0.608843	12.8602	14.9458	8.29549	19.7599	16.6342	21.2872
APOBEC3B	9582	1.78793	2.61434	4.60891	0.0318063	0.609136	0.0472805	4.34114	0.847299	3.8101	5.64125	8.68605
ELAVL2	1993	-2.91856	-0.774602	4.61004	0.0317852	0.609136	0.038202	0	0.556242	0.0459478	0.026812	0
IGFBP6	3489	-0.537985	6.68946	4.6083	0.0318176	0.609136	136.552	121.372	120.99	109.553	87.0688	64.4029
KREMEN1	83999	0.679525	3.99593	4.60904	0.0318038	0.609136	1.87184	2.35482	1.71173	3.81879	2.36142	3.32797
MCM8	84515	0.60345	5.33424	4.60716	0.0318387	0.609136	8.05865	11.479	5.41562	13.0223	11.2321	13.6706
LOC90246	90246	1.66139	-0.165323	4.60475	0.0318835	0.609167	0.132118	0.106643	0.147977	0.794529	0.222544	0.225783
SHROOM3	57619	-0.682773	6.75412	4.60449	0.0318883	0.609167	9.88572	10.2541	16.0173	6.87375	11.0512	4.60984
MAPK10	5602	-1.81596	-0.787971	4.60074	0.0319583	0.610044	0.138082	0.104491	0.212654	0.0830398	0	0.0368713
MYOZ3	91977	-1.69144	0.21219	4.5935	0.0320934	0.611703	0.189516	0.248583	0.742933	0.0455886	0.10641	0.202422
SNX30	401548	-0.486716	6.15167	4.59429	0.0320787	0.611703	11.0137	9.02898	12.6036	7.91134	8.10575	7.28087
CD81	975	-0.519101	8.02262	4.59069	0.0321461	0.611788	202.074	197.565	213.818	132.682	157.713	137.699
NAALADL2	254827	-0.779555	3.96955	4.59093	0.0321415	0.611788	3.34571	3.5998	5.00751	3.4365	2.1196	1.40728
TMEM260	54916	-0.559219	4.63736	4.58336	0.0322838	0.61395	7.06194	6.33362	7.3174	5.17015	4.88458	4.00827
SH3TC1	54436	-2.74433	-1.68929	4.57817	0.0323818	0.615352	0.0170698	0.120561	0.0382379	0	0	0.0182323
CSRNP3	80034	-2.12857	0.443188	4.57532	0.0324357	0.615454	0.104869	0.0186724	0.373101	0.00741955	0.086591	0.0197666
LOC100240735	100240735	1.83445	-0.679078	4.57591	0.0324246	0.615454	0.401754	0.162144	0.0899963	1.15971	0.225577	1.02987
SLC15A3	51296	1.23	0.992058	4.57303	0.0324791	0.615816	0.584214	0.52011	0.46189	1.65334	1.20597	0.844233
CNRIP1	25927	0.522025	5.34299	4.57095	0.0325185	0.616103	16.4506	19.132	14.2674	21.2745	21.7634	28.5332
POLE	5426	0.578479	6.04235	4.56642	0.0326046	0.617274	6.78575	8.54228	4.43607	9.57108	8.00776	11.9342
DAP	1611	-0.58393	6.72449	4.56261	0.0326772	0.618002	40.923	44.611	76.717	38.8013	32.2956	37.1102
E2F1	1869	0.762563	5.42608	4.56185	0.0326918	0.618002	16.4557	13.0708	5.7616	16.6177	14.6305	28.6226
C9orf40	55071	0.737449	3.64088	4.55803	0.0327648	0.618921	4.53507	4.85978	2.52222	6.77123	5.97075	7.14893
MIR4326	100422945	2.81057	-1.80598	4.55133	0.0328931	0.61904	0	1.24356	0	0	6.92023	5.26572
NRIP3	56675	0.630095	5.2028	4.5564	0.032796	0.61904	8.72457	8.30205	5.64503	9.80471	8.62894	16.6391
PAPSS1	9061	-0.50966	5.86484	4.55348	0.032852	0.61904	21.8839	24.2739	34.4114	18.3387	18.2704	19.9521
PLXDC2	84898	1.43866	4.46338	4.55458	0.0328309	0.61904	1.69593	0.711983	0.498124	1.37651	6.08462	0.430688
SLC16A6	9120	-2.84284	1.95001	4.55167	0.0328867	0.61904	4.76203	0	0.0411867	0.353827	0.232278	0.0785532
RPS6KA5	9252	1.04722	1.81137	4.54944	0.0329296	0.619266	0.58174	0.549092	0.567499	1.39939	0.86927	1.24271
GINS2	51659	0.767151	4.48063	4.54335	0.0330469	0.619636	17.5631	17.1611	6.97128	20.383	18.9441	31.6602
HMP19	51617	-4.06262	-2.03417	4.54381	0.033038	0.619636	0	0	0.199298	0	0	0
LOC100507424	100507424	-1.80515	-0.963383	4.54401	0.0330341	0.619636	0.580413	0.334641	0.928696	0.199457	0.116389	0.177125
SCRN2	90507	-0.830958	3.43356	4.54373	0.0330396	0.619636	7.92993	5.04069	9.28154	2.86134	5.89955	3.76913
CTBP1-AS	285463	2.58535	-1.87892	4.54188	0.0330752	0.619709	0	0	0.020959	0.0225069	0.0525339	0.0799479
MMP9	4318	2.31071	0.820346	4.53863	0.0331381	0.619796	0.684839	0	0	1.90948	0.393262	1.16371
PLCB1	23236	-0.685989	4.34769	4.53832	0.0331442	0.619796	2.66372	4.23504	3.45812	1.52909	2.94592	1.97218
RHBG	57127	2.6541	-1.87362	4.53785	0.0331532	0.619796	0.0372528	0	0	0.0896124	0.209167	0.0397897
WNK4	65266	-1.22095	2.5848	4.52731	0.0333581	0.623167	1.20093	2.51123	2.10537	0.586148	0.268743	1.61734
B3GALNT1	8706	-0.631974	4.15317	4.52355	0.0334314	0.623951	4.7533	5.84382	7.04633	3.36299	3.58841	4.4157
MAML3	55534	0.923537	2.3615	4.52264	0.0334492	0.623951	0.574517	0.527917	0.356214	0.888437	0.921656	0.964293
EZH2	2146	0.641152	5.12265	4.52074	0.0334864	0.624185	9.21319	14.3884	6.25132	14.9999	13.4573	18.1124
GLI3	2737	0.686546	4.52116	4.51748	0.0335501	0.624915	2.38142	2.16162	1.8443	5.14293	2.72146	2.42067
PLEKHH2	130271	1.07047	2.57901	4.50982	0.0337008	0.626975	0.27188	0.590844	0.773005	1.33318	1.48252	0.625466
SH3PXD2A	9644	-0.673021	8.5557	4.50934	0.0337102	0.626975	51.5947	26.4072	45.3037	31.9534	26.1105	19.2741
CLDN23	137075	1.32626	0.281139	4.50798	0.0337371	0.627016	0.335275	0.300697	0.292073	0.851318	0.575209	0.915162
GINS1	9837	0.695932	4.70095	4.50479	0.0338001	0.627727	7.1413	7.58463	3.26876	9.01475	8.31732	11.8311
FTSJ3	117246	0.486098	5.59205	4.49826	0.0339293	0.629366	11.4419	12.7815	9.54292	15.2364	15.0859	16.9786
RASGRF2	5924	-2.17332	-0.428706	4.49783	0.033938	0.629366	0.0802424	0.0179917	0.249653	0	0.0250303	0.0476149
ALG1L	200810	-3.46718	-2.20559	4.4418	0.0350693	0.630445	0.0789549	0	0.265299	0	0	0
AQP10	89872	-3.45608	-2.20685	4.41733	0.0355756	0.630445	0.0812032	0	0.090951	0	0	0
ARL11	115761	-3.43666	-2.20905	4.37487	0.0364725	0.630445	0.0193398	0.05854	0	0	0	0
BIRC2	329	0.525032	7.47362	4.43504	0.0352085	0.630445	40.1348	27.5431	39.5935	59.4602	46.5132	48.3789
BMP7	655	-3.45697	-2.20675	4.41931	0.0355345	0.630445	0.0180396	0.0182015	0.0404101	0	0	0
BNC1	646	-0.754853	4.74846	4.39882	0.0359639	0.630445	6.36987	10.5792	4.83876	2.56013	4.16084	6.18055
BRCA1	672	0.574475	5.98427	4.44019	0.0351024	0.630445	7.43179	9.22425	4.27959	10.635	9.58957	10.9613
BTBD11	121551	1.2404	2.56111	4.44771	0.0349482	0.630445	0.328239	0.738796	0.721142	0.364424	1.71894	2.144
C18orf54	162681	0.652032	4.28592	4.4617	0.034663	0.630445	2.06925	3.35082	2.51794	5.3617	3.74729	3.36981
C9orf84	158401	-3.43754	-2.20895	4.37682	0.0364309	0.630445	0	0.061002	0	0	0	0
CCDC78	124093	-2.00638	-1.04891	4.38925	0.0361663	0.630445	0.541657	0.227716	0.15167	0.162871	0	0.0482119
CEP97	79598	0.493357	5.14575	4.37863	0.0363922	0.630445	6.90742	7.31871	5.68705	9.39852	9.74221	8.90971
CHDH	55349	1.48598	0.354886	4.47727	0.0343485	0.630445	0.294323	0.118786	0.0659309	0.613601	0.440684	0.314366
CITED1	4435	-3.44591	-2.208	4.39504	0.0360436	0.630445	0.117003	0.0590266	0.0655243	0	0	0
CLDN1	9076	-2.28351	-0.406553	4.43368	0.0352364	0.630445	0.0842613	0.148781	0.613445	0	0	0.157499
CTBS	1486	-0.659435	4.69213	4.38657	0.0362231	0.630445	10.0834	6.83778	13.5	6.93827	7.70241	4.63362
DLK1	8788	-3.45608	-2.20685	4.41733	0.0355756	0.630445	0.0914685	0	0.102449	0	0	0
DLX5	1749	-3.47832	-2.20434	4.46648	0.0345661	0.630445	0	0	0.228783	0	0	0
DMTN	2039	-2.26457	0.77726	4.46373	0.0346218	0.630445	0.0786702	2.51358	0.0881139	0.126162	0.110429	0.308101
DOK2	9046	-3.47832	-2.20434	4.46648	0.0345661	0.630445	0	0	0.18406	0	0	0
DOT1L	84444	0.621973	4.51758	4.37307	0.0365111	0.630445	2.98263	2.52592	1.71962	3.98729	2.89638	4.24069
E2F8	79733	0.983737	3.52671	4.42427	0.0354313	0.630445	1.5634	3.80554	0.787982	4.25439	3.62099	4.32077
FAM133A	286499	-2.59006	-0.99508	4.44386	0.0350269	0.630445	0.0425746	0.0429567	0.429169	0.0768106	0	0
FNBP1L	54874	-0.630909	5.11708	4.44497	0.0350042	0.630445	6.80493	5.17697	11.5851	4.94356	5.63572	4.6372
FRY-AS1	100507099	-3.46718	-2.20559	4.4418	0.0350693	0.630445	0.0306825	0	0.103097	0	0	0
GALNT3	2591	-2.11233	0.209602	4.46984	0.0344983	0.630445	0.356131	0.0898318	1.02213	0	0.0624876	0.261513
GOLGB1	2804	-0.632878	7.92264	4.38771	0.0361989	0.630445	20.4013	23.0383	35.2317	17.5048	21.428	11.8072
GPR132	29933	-3.45608	-2.20685	4.41733	0.0355756	0.630445	0.0375801	0	0.0420913	0	0	0
GULP1	51454	0.966918	3.74057	4.47261	0.0344424	0.630445	1.9198	1.265	4.08111	6.07897	5.71963	2.40625
HCRTR2	3062	-3.45608	-2.20685	4.41733	0.0355756	0.630445	0.0800853	0	0.089699	0	0	0
HM13-AS1	100874042	-3.44591	-2.208	4.39504	0.0360436	0.630445	0.297413	0.150041	0.166558	0	0	0
HSD3BP4	128102	-3.46718	-2.20559	4.4418	0.0350693	0.630445	0.00836121	0	0.0280947	0	0	0
HTRA1	5654	0.653063	9.62984	4.40803	0.0357701	0.630445	383.173	253.023	235.273	404.222	529.578	436.634
ITGA5	3678	-0.606425	9.01708	4.48421	0.0342094	0.630445	121.156	157.185	162.97	80.6088	92.5145	116.723
KCNN2	3781	-3.44591	-2.208	4.39504	0.0360436	0.630445	0.057827	0.029173	0.0323844	0	0	0
KLK4	9622	-3.47832	-2.20434	4.46648	0.0345661	0.630445	0	0	0.241861	0	0	0
KRTAP4-9	100132386	-3.46807	-2.20549	4.44379	0.0350284	0.630445	0	0.0667001	0.222127	0	0	0
LIN9	286826	0.702199	3.83565	4.397	0.0360022	0.630445	3.80435	3.81656	2.02095	4.68031	5.34016	5.68879
LINC00525	84847	-3.43666	-2.20905	4.37487	0.0364725	0.630445	0.06121	0.185278	0	0	0	0
LINC00888	100505687	-1.08145	1.79222	4.47461	0.034402	0.630445	2.45667	2.34352	3.40195	1.45053	0.815083	1.57438
LINC01010	154092	-3.44591	-2.208	4.39504	0.0360436	0.630445	0.0847029	0.0427316	0.0474354	0	0	0
LIPA	3988	-0.577411	5.81731	4.4108	0.0357121	0.630445	18.3965	20.7125	33.9877	17.4733	18.6193	12.9027
LIX1	167410	-3.56577	-1.29533	4.47718	0.0343503	0.630445	0	0	0.349028	0.0220473	0	0
LOC100129935	100129935	-3.43489	-2.20925	4.37099	0.0365558	0.630445	0.119144	0.0400711	0	0	0	0
LOC100132735	100132735	-3.4468	-2.2079	4.397	0.0360022	0.630445	0.0561959	0.1134	0.0629418	0	0	0
LOC100294145	100294145	0.664564	4.42918	4.40528	0.0358277	0.630445	2.75893	6.00482	4.70139	7.94029	6.38996	7.00919
LOC100506142	100506142	-3.4468	-2.2079	4.397	0.0360022	0.630445	0.0479035	0.0966668	0.0536539	0	0	0
LOC102723742	NA	-3.45786	-2.20664	4.42128	0.0354933	0.630445	0	0.195133	0.216613	0	0	0
LOC440416	440416	-3.45786	-2.20664	4.42128	0.0354933	0.630445	0	0.0423004	0.0469568	0	0	0
LOC441455	441455	-3.43666	-2.20905	4.37487	0.0364725	0.630445	0.0441515	0.133643	0	0	0	0
LOC642846	642846	0.992663	2.00246	4.41493	0.0356257	0.630445	0.727383	0.901662	0.581928	1.3248	1.28358	1.79801
LOC647859	647859	-2.85736	-1.6218	4.4545	0.0348095	0.630445	0	0.63469	0.845467	0	0.176598	0
LOC728392	728392	-1.05295	2.72298	4.3839	0.0362799	0.630445	8.7183	3.14514	5.50979	4.21785	2.59798	1.56067
LRIF1	55791	-0.556994	4.57569	4.40178	0.0359014	0.630445	8.46008	7.19401	9.69545	5.69091	6.30498	5.24007
LRRIQ4	344657	-3.45697	-2.20675	4.41931	0.0355345	0.630445	0.039867	0.0402248	0.0893055	0	0	0
MALL	7851	-1.193	4.74948	4.42995	0.0353136	0.630445	4.20483	6.13615	26.1289	2.28583	7.9031	5.75987
MIR181B2	406956	-3.46807	-2.20549	4.44379	0.0350284	0.630445	0	0.824383	2.74539	0	0	0
MIR1915	100302129	-3.45697	-2.20675	4.41931	0.0355345	0.630445	0.908968	0.917126	2.03617	0	0	0
MIR3146	100422967	-3.43754	-2.20895	4.37682	0.0364309	0.630445	0	3.71494	0	0	0	0
MIR32	407036	-3.46807	-2.20549	4.44379	0.0350284	0.630445	0	1.04814	3.49057	0	0	0
MIR627	693212	-3.45608	-2.20685	4.41733	0.0355756	0.630445	1.49933	0	1.67931	0	0	0
MIR6801	102466984	-3.45608	-2.20685	4.41733	0.0355756	0.630445	1.84095	0	2.06194	0	0	0
MLLT3	4300	0.668974	4.30015	4.46922	0.0345107	0.630445	2.57711	2.03685	2.08067	3.68083	4.70273	2.28237
MMP23B	8510	-3.45697	-2.20675	4.41931	0.0355345	0.630445	0.0586431	0.0591694	0.131366	0	0	0
MTRNR2L8	100463486	-1.42751	-0.0678875	4.39157	0.036117	0.630445	0.676442	1.13752	0.82078	0.338999	0.395633	0.240835
MYLK	4638	-0.787926	9.27863	4.45207	0.034859	0.630445	91.2959	56.7036	153.061	72.0253	62.0699	40.2719
NFAM1	150372	-3.44591	-2.208	4.39504	0.0360436	0.630445	0.025952	0.0130925	0.0145337	0	0	0
NFKBIA	4792	0.515785	4.83182	4.38919	0.0361674	0.630445	15.7315	13.953	14.9691	20.484	21.1052	22.255
NPM2	10361	-3.4468	-2.2079	4.397	0.0360022	0.630445	0.04803	0.0969222	0.0537957	0	0	0
NR2E3	10002	-3.4468	-2.2079	4.397	0.0360022	0.630445	0.034496	0.0696111	0.0386369	0	0	0
NRIP2	83714	-3.43577	-2.20915	4.37293	0.0365142	0.630445	0.0523712	0.0528413	0	0	0	0
NTRK3	4916	-1.68132	0.0554143	4.46047	0.034688	0.630445	0.123399	0.231227	0.612084	0.14842	0.0494901	0.0941448
NUP35	129401	0.678887	3.81793	4.4288	0.0353373	0.630445	6.98253	7.08689	4.21116	9.64067	9.10541	10.5472
OGDHL	55753	-3.45697	-2.20675	4.41931	0.0355345	0.630445	0.0193295	0.019503	0.0432997	0	0	0
P2RX4	5025	-0.802075	3.25964	4.38081	0.0363458	0.630445	5.42929	3.99365	7.8465	3.49678	3.63846	2.76856
PARD3-AS1	100505601	-3.45697	-2.20675	4.41931	0.0355345	0.630445	0.215779	0.217715	0.483363	0	0	0
PDCL3P4	285359	-3.46807	-2.20549	4.44379	0.0350284	0.630445	0	0.074639	0.248566	0	0	0
PNMA3	29944	-3.45786	-2.20664	4.42128	0.0354933	0.630445	0	0.0391203	0.0434266	0	0	0
POLE3	54107	0.519141	5.871	4.46482	0.0345997	0.630445	20.7331	22.2955	16.9751	25.1557	23.9973	36.8112
PPIF	10105	0.725352	5.38795	4.43009	0.0353106	0.630445	13.6511	18.4426	10.7732	16.9358	15.1718	38.7288
RAB40A	142684	-2.62154	-1.74921	4.45194	0.0348617	0.630445	0.0540249	0.163529	0.302551	0	0	0.0577039
RCVRN	5957	-3.43577	-2.20915	4.37293	0.0365142	0.630445	0.123774	0.124885	0	0	0	0
RERG	85004	-3.43489	-2.20925	4.37099	0.0365558	0.630445	0.093829	0.031557	0	0	0	0
RSPH3	83861	-0.750122	3.25272	4.46485	0.0345991	0.630445	5.0772	4.65093	6.43492	3.21403	3.46965	2.92554
RTP3	83597	-3.43489	-2.20925	4.37099	0.0365558	0.630445	0.267016	0.0898043	0	0	0	0
SCD5	79966	-0.993218	4.14886	4.48281	0.0342374	0.630445	4.03075	3.4758	15.1187	4.19974	3.75004	3.40414
SELV	348303	-3.46807	-2.20549	4.44379	0.0350284	0.630445	0	0.0430576	0.143392	0	0	0
SIPA1L2	57568	0.980768	4.71795	4.46092	0.0346788	0.630445	1.59154	3.47174	3.08814	9.58466	4.64113	1.86751
SLC7A11-AS1	641364	-3.45608	-2.20685	4.41733	0.0355756	0.630445	0.0312495	0	0.0350007	0	0	0
SMC1A	8243	0.506277	7.34954	4.41966	0.035527	0.630445	15.0927	12.5608	13.0249	19.0425	16.046	22.6829
SNAP25-AS1	100131208	-3.47832	-2.20434	4.46648	0.0345661	0.630445	0	0	0.1101	0	0	0
SNORA49	677829	-2.69808	-1.6867	4.40855	0.0357593	0.630445	0.530785	3.74884	1.189	0	0.745061	0
SNRPN	6638	-3.45608	-2.20685	4.41733	0.0355756	0.630445	0.0830582	0	0.0930287	0	0	0
TAPBP	6892	-0.517214	5.87721	4.37178	0.0365387	0.630445	14.2345	18.3182	22.433	13.1483	10.4649	14.7706
TCHH	7062	-3.47832	-2.20434	4.46648	0.0345661	0.630445	0	0	0.0465742	0	0	0
TMED8	283578	0.859819	2.75361	4.4621	0.0346549	0.630445	4.75861	5.77658	3.83082	8.31691	7.2015	10.5624
TNFRSF1B	7133	1.20436	2.99996	4.38746	0.0362042	0.630445	1.40488	2.05636	0.398922	1.85633	1.72205	5.3259
TNFRSF25	8718	-1.88009	-0.23686	4.42792	0.0353555	0.630445	0.485077	0.177975	1.28418	0.106078	0.0619002	0.329706
TNFSF10	8743	-3.43666	-2.20905	4.37487	0.0364725	0.630445	0.0372337	0.112704	0	0	0	0
TRIM72	493829	-3.4468	-2.2079	4.397	0.0360022	0.630445	0.0337906	0.0681878	0.037847	0	0	0
TSC22D3	1831	-0.719352	5.81859	4.44962	0.0349091	0.630445	40.9437	16.6603	34.9775	11.1448	22.998	22.0885
TVP23C-CDRT4	100533496	-2.62	-1.7494	4.45577	0.0347835	0.630445	0.0749922	0.0252218	0.139991	0	0	0.0266997
ZNF667-AS1	100128252	-0.722629	3.5355	4.41233	0.03568	0.630445	8.93666	5.80538	9.18674	5.10439	5.44162	3.96628
C17orf53	78995	0.90565	3.15465	4.36138	0.0367625	0.63058	2.96207	2.47708	1.25532	3.65895	2.95919	5.92853
CD9	928	-0.815502	3.00575	4.36601	0.0366627	0.63058	9.13119	7.53803	6.13639	4.72586	3.10726	5.08339
CLEC12A	160364	1.78023	0.659736	4.36416	0.0367026	0.63058	0.233818	0.99085	0	1.12491	1.05027	2.09782
DEF6	50619	-1.51938	0.252377	4.36214	0.036746	0.63058	0.285042	0.894757	0.780412	0.304745	0.0889141	0.270625
ENPP5	59084	1.54936	0.53768	4.36305	0.0367265	0.63058	0.337523	0.113517	0.0630067	0.766812	0.526423	0.240339
LTBP1	4052	-1.21743	6.81112	4.3641	0.0367038	0.63058	47.8597	14.5858	13.9804	23.1876	6.42107	3.25727
PLCD4	84812	-1.49407	-0.214528	4.3618	0.0367534	0.63058	0.359431	0.181329	0.402578	0.108077	0.126133	0.0959771
POU3F3	5455	-3.434	-2.20936	4.36904	0.0365975	0.63058	0.193526	0	0	0	0	0
ANO4	121601	-1.4926	0.746106	4.35552	0.0368891	0.631887	0.206535	0.555703	0.809647	0.310515	0.0724782	0.16545
C19orf48	84798	0.791956	5.77387	4.34981	0.0370131	0.631887	24.666	22.8474	8.00125	24.1148	24.2176	47.7966
CASP1	834	1.36999	1.30315	4.351	0.0369873	0.631887	1.12319	0.621471	0.202906	1.83029	2.3395	0.928782
HOXA13	3209	-2.21211	-0.304357	4.35035	0.0370014	0.631887	0.144625	0.116738	1.00431	0.0347899	0	0.216263
RHOB	388	-0.580024	7.00749	4.35505	0.0368994	0.631887	82.9477	44.2019	67.9926	35.3985	41.3986	53.7156
SEC31B	25956	-1.07022	1.93327	4.35314	0.0369409	0.631887	0.709516	1.03405	1.46576	0.663738	0.509039	0.353655
WNT7B	7477	-2.43656	-1.39862	4.35218	0.0369616	0.631887	0.0557649	0.0187551	0.208197	0	0.0260924	0.0198541
GAS2L3	283431	0.696731	4.12959	4.34819	0.0370483	0.632064	3.9045	8.4779	4.68808	8.79125	9.2515	9.64195
RAB13	5872	-0.471253	6.10256	4.34566	0.0371033	0.632576	52.563	53.4143	70.6112	41.2421	43.2284	42.8818
RBM14	10432	0.549012	5.4223	4.34152	0.0371937	0.633691	7.55821	6.55405	5.13655	8.13635	7.72111	12.2961
CFLAR-AS1	65072	2.08971	-1.44034	4.33674	0.0372984	0.634198	0	0.140961	0.0782389	0.588119	0.29416	0.149221
KCNK1	3775	1.82017	1.58048	4.3376	0.0372795	0.634198	1.04315	0.679039	0.0376893	0.323782	3.73151	2.22837
PMP22	5376	0.538344	5.67474	4.33839	0.037262	0.634198	17.2318	21.8415	27.9221	36.8458	35.2129	25.2499
BDKRB2	624	-0.979249	2.8949	4.33034	0.0374388	0.635308	3.91569	1.66075	1.28079	1.14615	1.33763	0.999321
LHB	3972	-1.4853	0.277065	4.3319	0.0374045	0.635308	3.47598	2.24459	2.95886	1.00338	0.195169	1.78209
TCOF1	6949	0.553715	6.07108	4.33112	0.0374217	0.635308	11.701	13.073	7.22407	14.5712	13.2399	19.1583
THSD1	55901	-0.658283	3.8487	4.32487	0.0375593	0.636926	3.88898	5.32684	6.3999	3.52774	3.20218	3.15597
LINC00622	644242	-1.79847	-1.167	4.32247	0.0376122	0.637398	0.182937	0.276868	0.35857	0.0550074	0.0641971	0.0976974
SLC25A27	9481	1.16209	1.39219	4.31967	0.0376742	0.637596	0.535762	0.417713	0.600076	1.31808	1.5041	0.676291
TAF4B	6875	0.888799	2.6624	4.32065	0.0376526	0.637596	1.16299	0.95727	0.61702	1.34358	1.82581	1.91232
MASTL	84930	0.591095	5.68883	4.31552	0.0377662	0.638341	10.9096	15.7829	7.25518	16.3538	14.8071	19.985
SDCBP2-AS1	100507495	-1.16508	1.04696	4.31542	0.0377685	0.638341	1.056	0.917496	1.18277	0.423373	0.576453	0.407302
SOBP	55084	-1.53856	-0.112658	4.31315	0.0378188	0.638766	0.210031	0.129504	0.196037	0.0140343	0.0655157	0.099704
FSIP2	401024	2.43648	-1.01762	4.31127	0.0378607	0.639047	0.00345386	0.00348485	0.00773693	0.0706207	0.0145445	0
PTGES3L	100885848	-2.10153	-1.00143	4.30989	0.0378914	0.63914	0.10875	0.292603	0.406015	0.1744	0	0
HMCN1	83872	-0.681794	8.84347	4.30709	0.0379538	0.639767	25.047	32.4912	35.6474	17.8314	27.9788	12.2867
ZSWIM4	65249	0.724069	3.65753	4.30563	0.0379865	0.639893	2.06136	2.99297	1.44535	3.95079	3.19935	3.59796
PAXIP1	22976	0.588364	4.32091	4.30191	0.0380696	0.640868	4.21182	5.25766	3.3351	6.17321	6.2696	6.82118
ADH1B	125	2.63475	-1.18774	4.30056	0.0380998	0.640951	0	0.0782197	0	0.372971	0.181367	0
SNRPB	6628	0.583717	6.6797	4.29731	0.0381727	0.641751	82.6192	81.5153	49.0234	97.3988	82.5971	139.441
FGFBP2	83888	3.31878	-2.29093	4.28932	0.0383525	0.642211	0	0	0	0	0.261503	0
LMBRD1	55788	-0.596167	4.91161	4.29283	0.0382734	0.642211	13.7054	12.684	20.4322	9.32218	13.4005	8.27846
MIR2276	100313842	3.31878	-2.29093	4.28932	0.0383525	0.642211	0	0	0	0	3.44068	0
SLC6A2	6530	3.31878	-2.29093	4.28932	0.0383525	0.642211	0	0	0	0	0.0787806	0
TTF2	8458	0.563353	4.87886	4.28822	0.0383772	0.642211	4.82386	6.15196	3.62433	7.74795	6.18244	7.64853
WWTR1	25937	-0.462689	5.82684	4.29044	0.0383271	0.642211	14.5634	11.5946	12.3134	9.37395	10.0616	8.49153
ZNF658B	401509	3.31878	-2.29093	4.28932	0.0383525	0.642211	0	0	0	0	0.0760229	0
IRAK3	11213	0.937096	4.67063	4.28457	0.0384599	0.643171	2.23317	3.43262	0.586228	3.02171	4.5551	4.40711
HHIPL2	79802	-1.73141	0.167976	4.28237	0.0385096	0.643577	0.169505	0.285043	1.26568	0.203873	0.118967	0.181048
CEMIP	57214	0.893519	7.51959	4.27987	0.0385663	0.643935	32.9077	12.0315	9.43309	52.5511	27.1763	21.2933
CEP128	145508	0.624538	4.3927	4.27807	0.0386072	0.643935	3.03465	5.08669	2.92382	6.0244	5.0842	5.92497
EDA	1896	2.57461	-0.733188	4.27875	0.0385918	0.643935	0	0.0694793	0	0	0.212653	0.235362
CDT1	81620	0.795104	4.56284	4.25913	0.0390398	0.645756	7.93776	8.25585	3.04473	8.66443	8.31851	16.4049
COX6B2	125965	3.30303	-2.29241	4.2577	0.0390727	0.645756	0	0	0	0.0525927	0.122758	0
DIRC1	116093	3.30303	-2.29241	4.2577	0.0390727	0.645756	0	0	0	0.0601525	0.140404	0
DNAH11	8701	-3.00437	-1.55956	4.26713	0.0388566	0.645756	0	0.0105599	0.0586116	0	0.00734552	0
LOC101928886	101928886	3.30303	-2.29241	4.2577	0.0390727	0.645756	0	0	0	0.0526878	0.12298	0
MIR4679-1	100616128	3.30303	-2.29241	4.2577	0.0390727	0.645756	0	0	0	1.16616	2.72196	0
MTRNR2L4	100463285	3.30303	-2.29241	4.2577	0.0390727	0.645756	0	0	0	0.0710493	0.165838	0
OVCH1	341350	3.30303	-2.29241	4.2577	0.0390727	0.645756	0	0	0	0.0255736	0.0596921	0
PLA2G12B	84647	3.30303	-2.29241	4.2577	0.0390727	0.645756	0	0	0	0.0800931	0.186948	0
RECQL4	9401	0.900442	4.63526	4.26038	0.0390112	0.645756	5.25944	6.11418	2.15569	5.4549	5.16252	14.6343
STARD6	147323	3.30303	-2.29241	4.2577	0.0390727	0.645756	0	0	0	0.131918	0.307914	0
STK38L	23012	-0.608457	4.71395	4.26397	0.0389288	0.645756	6.26432	4.83759	7.43185	3.46689	5.42816	3.27687
TACR2	6865	-2.42052	-1.81767	4.27181	0.0387496	0.645756	0.0902949	0.0911053	0.0674227	0.036201	0	0
TMEM110-MUSTN1	100526772	3.30303	-2.29241	4.2577	0.0390727	0.645756	0	0	0	0.0599463	0.139922	0
C14orf37	145407	-0.669023	4.83123	4.2528	0.0391857	0.647201	10.1691	6.71329	16.9394	7.74726	6.52448	6.98067
SNPH	9751	-0.61652	3.91672	4.25008	0.0392485	0.647817	3.8441	3.02648	3.97937	2.11912	2.51402	2.44175
RANGAP1	5905	0.564658	6.85031	4.24595	0.0393442	0.648974	28.3523	16.9484	18.7393	28.3974	25.8055	40.5022
ACOT13	55856	-0.67478	3.80785	4.17317	0.041069	0.650718	2.9961	3.55744	5.06145	2.38912	2.85796	2.03323
ADA	100	0.749194	3.27659	4.2064	0.0402717	0.650718	5.60095	3.35242	4.99738	7.65005	6.86264	8.92286
ANAPC1P1	100286979	3.25911	-2.29661	4.17012	0.0411428	0.650718	0	0	0	0.098771	0	0.0438563
ARHGEF6	9459	-0.588532	4.5492	4.22514	0.0398294	0.650718	4.66474	5.18005	6.04396	3.95063	4.10696	2.52068
ASIC2	40	3.28739	-2.29388	4.22651	0.0397973	0.650718	0	0	0	0.0508203	0.0296553	0
ATP2B2	491	3.28739	-2.29388	4.22651	0.0397973	0.650718	0	0	0	0.0195183	0.0113896	0
BANCR	100885775	3.25911	-2.29661	4.17012	0.0411428	0.650718	0	0	0	0.259146	0	0.115066
BRINP2	57795	3.27457	-2.29514	4.20058	0.0404101	0.650718	0	0	0	0.0245817	0.0286884	0.0218295
BUD13	84811	0.540475	4.48508	4.1923	0.0406079	0.650718	7.91124	9.2461	7.49486	11.6959	11.0587	13.0975
C1QTNF1-AS1	100507410	3.27457	-2.29514	4.20058	0.0404101	0.650718	0	0	0	0.0905401	0.105666	0.0804031
CCP110	9738	0.541814	5.15206	4.22136	0.0399181	0.650718	4.48123	6.65546	4.58979	9.22156	7.45928	6.22654
CD300LG	146894	3.27457	-2.29514	4.20058	0.0404101	0.650718	0	0	0	0.0313933	0.036638	0.0278785
CDH23	64072	3.26181	-2.2964	4.17493	0.0410262	0.650718	0	0	0	0	0.00917596	0.0139643
CHPF2	54480	-0.511722	6.60522	4.22247	0.039892	0.650718	28.354	21.1942	36.3937	19.0363	20.7833	20.4496
COL8A1	1295	-1.46931	9.65601	4.20697	0.0402582	0.650718	233.75	146.171	770.331	314.421	24.5689	76.4131
CSE1L	1434	0.517057	7.7411	4.19204	0.0406142	0.650718	47.3355	58.2187	39.9261	70.3648	60.4504	77.3696
DAPK2	23604	0.993085	2.14799	4.21741	0.0400111	0.650718	1.10681	0.725884	1.45662	2.82886	2.0974	1.6255
DDO	8528	3.25911	-2.29661	4.17012	0.0411428	0.650718	0	0	0	0.102354	0	0.0454473
EGF	1950	-1.44124	0.683378	4.22142	0.0399167	0.650718	0.156298	0.315401	0.656475	0.203654	0.109697	0.0973824
FAM159B	100132916	3.26181	-2.2964	4.17493	0.0410262	0.650718	0	0	0	0	0.105557	0.16064
FANCM	57697	0.562495	4.52957	4.17163	0.0411061	0.650718	2.78505	3.05709	1.9539	3.87737	3.66594	3.97718
FGF9	2254	3.25911	-2.29661	4.17012	0.0411428	0.650718	0	0	0	0.0386144	0	0.0171456
GINS3	64785	0.753849	3.89101	4.21479	0.0400731	0.650718	5.50475	5.64622	2.55479	6.10879	6.91589	10.1025
GNA15	2769	3.27457	-2.29514	4.20058	0.0404101	0.650718	0	0	0	0.0381263	0.0444958	0.0338576
GZMM	3004	3.26181	-2.2964	4.17493	0.0410262	0.650718	0	0	0	0	0.108473	0.165078
LINC00836	101929052	3.26181	-2.2964	4.17493	0.0410262	0.650718	0	0	0	0	0.0536946	0.0817143
LINC01138	388685	-1.25237	0.86959	4.23866	0.0395133	0.650718	1.02768	1.25144	1.11136	0.298359	0.795894	0.340655
LOC100128361	100128361	1.1428	1.15412	4.21052	0.040174	0.650718	0.672768	0.560753	0.327621	1.23136	1.14966	1.0935
LOC101559451	101559451	3.26181	-2.2964	4.17493	0.0410262	0.650718	0	0	0	0	0.216257	0.329108
LOC101928163	101928163	3.27457	-2.29514	4.20058	0.0404101	0.650718	0	0	0	0.0721631	0.084219	0.0640837
LOC102467212	102467212	3.27457	-2.29514	4.20058	0.0404101	0.650718	0	0	0	0.202458	0.236281	0.17979
MIR1197	100302250	3.29013	-2.29367	4.23145	0.0396816	0.650718	0	0	0	0	2.31985	0.882607
MIR29B2	407025	3.27457	-2.29514	4.20058	0.0404101	0.650718	0	0	0	1.07977	1.26017	0.958882
MIR3155A	100422989	3.27186	-2.29535	4.19572	0.0405262	0.650718	0	0	0	3.19982	0	0
MIR3187	100422854	3.25911	-2.29661	4.17012	0.0411428	0.650718	0	0	0	2.49891	0	1.10956
MIR3692	100500899	3.25911	-2.29661	4.17012	0.0411428	0.650718	0	0	0	2.53512	0	1.12564
MIR4474	100616441	3.27457	-2.29514	4.20058	0.0404101	0.650718	0	0	0	1.1213	1.30863	0.995762
MIR4637	100616271	3.25911	-2.29661	4.17012	0.0411428	0.650718	0	0	0	2.08242	0	0.924636
MIR4748	100616425	3.26181	-2.2964	4.17493	0.0410262	0.650718	0	0	0	0	1.2448	1.89438
MXRA5	25878	0.694803	8.604	4.21575	0.0400504	0.650718	27.6107	29.9864	33.4204	73.2956	46.9087	27.1272
MYCL	4610	-2.42637	-1.81657	4.23662	0.0395607	0.650718	0.0601966	0.0404912	0.0674227	0.024134	0	0
NKX2-5	1482	3.27457	-2.29514	4.20058	0.0404101	0.650718	0	0	0	0.0446006	0.0520517	0.0396071
NMBR	4829	3.27457	-2.29514	4.20058	0.0404101	0.650718	0	0	0	0.0645951	0.0753866	0.0573629
NOL4L	140688	-0.745416	3.49121	4.17245	0.0410864	0.650718	2.31173	1.47543	2.36042	0.86647	1.53948	1.26329
OR2B6	26212	3.28739	-2.29388	4.22651	0.0397973	0.650718	0	0	0	0.185694	0.108358	0
PAK3	5063	-2.15905	-0.919067	4.1839	0.0408097	0.650718	0.0792129	0.186489	0.384461	0	0.148255	0
PRR29	92340	3.25911	-2.29661	4.17012	0.0411428	0.650718	0	0	0	0.0562998	0	0.0249982
PTGDR2	11251	3.27186	-2.29535	4.19572	0.0405262	0.650718	0	0	0	0.0901667	0	0
PTPLA	9200	-0.556355	4.85214	4.17083	0.0411258	0.650718	20.2518	24.8684	33.3389	19.8077	15.5414	17.9466
RBM5-AS1	100775107	3.25911	-2.29661	4.17012	0.0411428	0.650718	0	0	0	0.126207	0	0.0560386
RFC5	5985	0.720797	4.41834	4.23315	0.0396417	0.650718	7.1159	8.93021	3.39224	9.65509	9.08053	13.3166
RLN1	6013	3.26181	-2.2964	4.17493	0.0410262	0.650718	0	0	0	0	0.101667	0.15472
SEMA3B	7869	-0.948455	3.59804	4.18358	0.0408173	0.650718	7.69267	4.14934	3.82035	3.28782	3.87105	0.981849
SERPINA9	327657	2.08155	-1.44241	4.1733	0.0410658	0.650718	0.0789978	0	0.0442404	0.0475077	0.277223	0.253132
SERPINB2	5055	2.18831	6.42702	4.18941	0.0406772	0.650718	37.8695	0.304862	4.58748	18.4938	11.8285	164.626
SLC26A7	115111	-2.87077	-1.61993	4.19086	0.0406425	0.650718	0.0411143	0	0.122799	0	0.0192374	0
SPATA32	124783	3.27457	-2.29514	4.20058	0.0404101	0.650718	0	0	0	0.0681166	0.0794964	0.0604902
SUSD5	26032	-1.27059	1.42839	4.19692	0.0404974	0.650718	0.479456	0.659671	0.992656	0.104849	0.469069	0.310367
TAT	6898	3.29013	-2.29367	4.23145	0.0396816	0.650718	0	0	0	0	0.0740467	0.0281717
TFAP2A	7020	-1.52149	1.58952	4.20453	0.0403163	0.650718	0.630167	0.250476	2.43827	0.459358	0.21444	0.469117
TGFA-IT1	100874273	3.26181	-2.2964	4.17493	0.0410262	0.650718	0	0	0	0	0.207466	0.315729
TMEM35	59353	-1.96924	0.274039	4.17891	0.04093	0.650718	0.245905	0.248111	1.92796	0.42252	0.147932	0.0375215
TMEM89	440955	3.27457	-2.29514	4.20058	0.0404101	0.650718	0	0	0	0.182212	0.212653	0.161811
TNFSF15	9966	-2.33801	0.0478769	4.17123	0.0411159	0.650718	0.0217424	0.592314	0.0121762	0.0523018	0.0457797	0.023223
VWA8-AS1	100507240	3.27457	-2.29514	4.20058	0.0404101	0.650718	0	0	0	0.0420691	0.0490974	0.037359
WDR11-AS1	283089	3.26181	-2.2964	4.17493	0.0410262	0.650718	0	0	0	0	0.0408294	0.0621355
DBF4B	80174	0.87801	3.16173	4.16803	0.0411937	0.651116	1.90461	2.50469	1.05464	2.98574	2.3731	4.68577
ABCA5	23461	0.683068	4.44052	4.14467	0.0417659	0.65139	1.72968	2.18944	1.45299	3.82982	3.1453	1.66273
ADRB3	155	3.24643	-2.29787	4.1448	0.0417626	0.65139	0	0	0	0.0330543	0	0.0587071
EFCAB4A	NA	-1.74901	-1.00192	4.14426	0.0417759	0.65139	0.198682	0.200465	0.445064	0.0477933	0.0557778	0.127327
FAT4	79633	0.655706	7.78373	4.15753	0.0414498	0.65139	12.079	11.7321	8.0254	18.6961	22.2122	9.25807
GRM5-AS1	100873989	3.24643	-2.29787	4.1448	0.0417626	0.65139	0	0	0	0.0181418	0	0.0322213
GSDMA	284110	3.24643	-2.29787	4.1448	0.0417626	0.65139	0	0	0	0.0404167	0	0.0717832
IPW	3653	-1.01714	2.577	4.15509	0.0415095	0.65139	1.05083	1.50068	2.62556	0.855561	1.22543	0.483491
MAST1	22983	3.24643	-2.29787	4.1448	0.0417626	0.65139	0	0	0	0.0177659	0	0.0315537
METAP1	23173	0.440108	5.91084	4.15161	0.0415951	0.65139	18.4813	17.4287	19.259	23.9336	23.9522	26.946
MFSD6	54842	0.745866	3.3609	4.16613	0.04124	0.65139	1.33399	1.57538	1.8337	1.93265	3.48969	2.54203
NPTX2	4885	1.79577	1.52908	4.15917	0.0414097	0.65139	0.616477	0.649054	0.0900626	0.096714	2.21981	2.43343
NUP160	23279	0.502405	5.79168	4.15829	0.0414311	0.65139	10.1315	8.76407	6.5817	13.4207	9.78448	12.8848
NXNL2	158046	-1.59723	-0.0608347	4.15171	0.0415925	0.65139	0.248862	0.853725	1.33793	0.179593	0.349327	0.265809
POFUT2	23275	-0.490417	5.70051	4.15733	0.0414546	0.65139	10.9611	10.8009	15.9077	7.92469	9.46026	9.42082
PTMA	5757	0.637797	9.19334	4.14497	0.0417583	0.65139	335.151	521.068	282.06	525.133	543.941	702.049
S100A14	57402	3.24643	-2.29787	4.1448	0.0417626	0.65139	0	0	0	0.0825111	0	0.146546
SEMA6A	57556	1.90731	-0.658054	4.15702	0.0414623	0.65139	0.0212004	0.0320861	0.0356181	0.216742	0.119036	0.0113221
SNORA70B	100124537	3.24643	-2.29787	4.1448	0.0417626	0.65139	0	0	0	0.652699	0	1.15925
SOX4	6659	0.740654	5.06064	4.16434	0.0412834	0.65139	8.73564	2.6773	3.89034	7.154	9.7721	8.66178
TBX5	6910	-0.917231	4.03529	4.15431	0.0415286	0.65139	7.90655	3.20251	5.51351	2.37742	5.06899	1.38043
TTR	7276	3.24643	-2.29787	4.1448	0.0417626	0.65139	0	0	0	0.0942475	0	0.167391
ZBED5-AS1	729013	-1.23905	1.03532	4.15745	0.0414519	0.65139	1.43736	2.37316	3.29299	1.10015	1.28394	0.628055
CADPS2	93664	0.986676	2.75841	4.14292	0.041809	0.651507	0.371619	1.17324	0.657911	1.87439	1.51444	0.985913
CLSPN	63967	0.593371	6.44004	4.13979	0.0418863	0.652122	7.97115	11.2165	5.24162	11.443	9.8055	15.609
EGFL7	51162	1.0155	2.08747	4.13924	0.0418999	0.652122	1.95054	1.07034	0.804885	2.22256	2.35369	3.17988
CPA4	51200	-1.44537	1.93406	4.13575	0.0419864	0.653067	1.83278	0.468819	3.38277	1.21087	0.652226	0.220573
GLG1	2734	-0.523731	8.22498	4.12535	0.0422454	0.656693	36.2201	33.1168	42.7772	25.6139	29.9904	22.3841
2015-12-01	50514	3.23381	-2.29912	4.11974	0.0423856	0.657262	0	0	0	0	0	0.186258
ESRRB	2103	3.23381	-2.29912	4.11974	0.0423856	0.657262	0	0	0	0	0	0.0773087
LINC01242	401497	3.23381	-2.29912	4.11974	0.0423856	0.657262	0	0	0	0	0	0.185664
MAK	4117	3.23381	-2.29912	4.11974	0.0423856	0.657262	0	0	0	0	0	0.0588702
HUNK	30811	1.33421	4.44833	4.11864	0.0424131	0.657286	2.14657	2.76194	0.0992579	3.71875	5.12786	3.7967
SNCG	6623	-1.79791	-0.629702	4.11362	0.0425392	0.658839	0.176071	1.42121	1.08464	0.211772	0.247151	0.282092
NUP155	9631	0.497127	6.49741	4.10484	0.0427606	0.66146	17.0343	18.4855	11.7529	21.0225	20.062	25.6389
PTGFRN	5738	-0.713211	5.04818	4.10526	0.0427501	0.66146	4.02543	5.05015	10.8419	3.03844	3.92718	5.16956
UBE2QL1	134111	1.81996	-0.826975	4.10374	0.0427884	0.661487	0.0118645	0.011971	0.0664437	0.0428104	0.183196	0.10138
DPT	1805	1.52277	8.52483	4.09301	0.043061	0.662148	221.687	102.625	5.79742	310.317	491.11	147.203
FAM182A	284800	-3.81214	-2.11675	4.09281	0.0430661	0.662148	0	0	0.0796778	0	0	0
LOC101927873	NA	-3.81213	-2.11675	4.09369	0.0430436	0.662148	0	0	0.39964	0	0	0
PTGIS	5740	1.43276	2.45827	4.09547	0.0429983	0.662148	1.09018	0.366654	0.101754	1.96683	1.82176	0.443588
SLC14A1	6563	-1.72774	-0.121849	4.09349	0.0430487	0.662148	0.0860358	0.364594	0.366182	0.0620883	0.169076	0.0183789
SLC38A11	151258	-3.8121	-2.11675	4.09515	0.0430065	0.662148	0	0	0.227505	0	0	0
SNORD20	6082	1.47047	-0.767404	4.0942	0.0430306	0.662148	2.72691	2.75138	3.05425	7.6529	8.93142	7.76694
TEX29	121793	2.21588	-1.67246	4.09671	0.0429668	0.662148	0.102563	0.103484	0	0.123359	0.719841	0.328644
TMEM139	135932	-3.81212	-2.11675	4.09407	0.043034	0.662148	0	0	0.170819	0	0	0
DAPL1	92196	-3.81217	-2.11675	4.09125	0.0431058	0.66224	0	0	0.749969	0	0	0
SNORA48	652965	1.39841	-0.163311	4.09052	0.0431243	0.66224	2.69324	1.63045	4.82647	7.77437	9.07319	7.47928
MEIOB	254528	1.76357	-0.731901	4.08933	0.0431548	0.662307	0	0.233663	0.0864614	0.557081	0.325075	0.247355
CHEK2	11200	0.874589	2.67066	4.08591	0.0432423	0.662848	2.04941	3.13863	1.43464	4.26965	3.59594	4.29977
SYBU	55638	1.17515	3.91866	4.08671	0.0432218	0.662848	4.89574	3.26291	0.352147	5.40221	6.1471	7.69978
PCNA	5111	0.582134	7.00138	4.08064	0.0433772	0.664515	96.3305	85.0119	45.562	110.57	96.0469	133.098
TUBA1B	10376	0.696399	10.5079	4.07828	0.0434378	0.665041	684.649	755.239	463.934	891.3	853.371	1340.39
NCAPH2	29781	0.616224	5.73824	4.07663	0.0434804	0.665292	16.9196	13.6747	7.05482	17.6595	15.7927	24.2659
SLC25A10	1468	0.767781	3.5193	4.07538	0.0435124	0.665381	5.03733	4.75581	2.61951	7.22717	4.79811	9.10819
PCDHGB3	56102	-1.01483	1.77535	4.07266	0.0435825	0.66565	0.886027	1.05362	0.88606	0.589929	0.488602	0.321088
PMAIP1	5366	-0.533236	4.57951	4.0727	0.0435814	0.66565	12.5077	17.0919	13.883	10.2551	9.38485	10.3907
CTIF	9811	-0.435841	6.27094	4.07069	0.0436334	0.666026	14.611	15.3474	15.721	11.425	12.1934	10.1592
PTPRCAP	5790	2.40206	-1.95252	4.0688	0.0436823	0.666371	0.0801736	0	0	0.192859	0.225079	0.171267
KNTC1	9735	0.533296	6.67836	4.06642	0.0437439	0.66691	12.1526	15.4009	8.44285	19.2629	14.6259	18.2102
SYNDIG1	79953	-1.48367	3.50813	4.05923	0.0439306	0.669355	9.30945	1.59943	8.71605	0.519986	5.62355	0.892752
TAB3	257397	-0.574512	4.83585	4.05584	0.0440188	0.670296	3.78212	4.46469	6.76822	3.71136	3.47414	2.89529
CENPK	64105	0.694415	4.74816	4.05244	0.0441074	0.670357	8.48581	18.6498	8.23406	23.1918	13.8575	20.1914
CLN6	54982	0.634833	4.77932	4.05164	0.0441285	0.670357	10.8979	10.963	6.75695	11.001	12.2925	21.1322
FANCC	2176	0.785297	3.74434	4.05299	0.0440931	0.670357	2.47037	2.79612	1.08194	3.44742	2.71188	4.78668
MMP10	4319	-1.92128	2.47547	4.05418	0.0440621	0.670357	13.0222	0.208556	1.11127	2.23751	0.696351	0.838953
JMJD1C-AS1	84989	1.30637	0.550904	4.04596	0.0442771	0.67104	0.65413	0.660001	0.366327	1.18014	0.841685	2.15425
NIPSNAP1	8508	-0.56019	4.65498	4.04763	0.0442334	0.67104	10.6344	12.7971	16.5734	8.2142	10.5908	8.33661
SLC16A13	201232	1.54894	-0.289878	4.04588	0.0442793	0.67104	0.124801	0.0839475	0.372754	0.500353	0.350366	0.844233
SPON2	10417	-0.619166	6.21722	4.0483	0.044216	0.67104	55.9184	46.8414	22.0585	32.2313	24.3369	24.7032
FAM83G	644815	0.716304	5.01387	4.04246	0.0443692	0.672001	12.7566	6.58578	5.5595	10.4178	10.1028	20.3849
MRPS24	64951	0.886395	2.71923	4.0345	0.0445788	0.674773	8.56729	6.32501	4.56382	8.41945	11.2926	16.2927
LEPREL4	10609	-0.477636	6.03175	4.03079	0.0446771	0.675455	29.0646	26.3929	32.1154	16.4369	20.3598	26.059
STRBP	55342	0.684823	3.37585	4.03146	0.0446594	0.675455	1.1672	1.48638	1.01539	1.96268	1.84518	2.09394
E2F2	1870	0.989387	2.70026	4.02541	0.0448197	0.676528	1.16225	0.974877	0.313679	1.6337	1.23833	2.00418
LAPTM4B	55353	-0.482653	5.54606	4.02509	0.0448281	0.676528	22.9395	20.9488	28.8593	15.1632	16.5561	20.3023
MIR381	494330	-2.59114	-1.7455	4.02568	0.0448126	0.676528	0.969566	1.95654	6.51573	0	1.36098	0
PGPEP1	54858	-0.576786	4.55107	4.02001	0.0449635	0.677969	4.09575	3.83215	3.86308	2.83967	3.27084	1.80907
SHISA2	387914	1.69319	-0.746524	4.0195	0.044977	0.677969	0.0503409	0.101585	0.056384	0.211918	0.0706635	0.403268
BCKDHB	594	-0.585924	4.85915	4.01183	0.045182	0.678376	6.30793	8.91431	12.7699	6.71514	6.48958	5.44021
ERGIC1	57222	-0.548221	7.85241	4.01457	0.0451088	0.678376	80.4697	72.9203	126.886	60.7406	62.2314	68.675
FRAS1	80144	-1.20379	5.83638	4.01255	0.0451629	0.678376	1.34972	1.77978	12.1305	3.03407	2.16246	1.42672
IGJ	3512	1.26827	0.246444	4.01416	0.0451196	0.678376	0.516093	0.364507	0.404632	0.993178	0.796883	1.32297
PSMC3IP	29893	0.659473	4.67503	4.01732	0.0450352	0.678376	14.0662	13.3055	6.61139	17.2708	13.5158	22.8939
TEKT4P2	100132288	0.768842	3.98434	4.01176	0.045184	0.678376	4.77871	8.55151	8.281	17.4056	12.6563	6.78945
TRAIP	10293	0.801547	3.10109	4.0098	0.0452366	0.678376	3.62869	3.62501	1.85106	4.19159	5.29531	6.4085
WNT5A	7474	-0.669624	8.5969	4.01106	0.0452026	0.678376	82.6062	63.1313	85.0727	74.9025	37.5938	32.6043
ZIC4	84107	-2.51587	0.653749	4.0095	0.0452446	0.678376	0.050994	0.0343011	1.59923	0	0.0477202	0.236022
EPB41L5	57669	0.570002	4.23862	4.00685	0.0453157	0.678775	2.61946	2.37645	1.8491	3.49476	3.70783	2.97417
SLC9A9	285195	0.885741	2.83229	4.00651	0.0453248	0.678775	1.70416	1.17327	1.19015	2.749	3.40526	1.39193
GRPR	2925	-1.91192	0.99157	4.00284	0.0454236	0.679853	0.189863	0.191567	2.85565	0.521965	0.152292	0.173822
SNORD114-2	767578	-1.49815	0.636835	3.98658	0.045864	0.686039	8.49945	24.7743	46.5409	14.7663	9.2794	4.03478
UHRF1	29128	0.722264	7.2155	3.98531	0.0458986	0.686152	32.4764	32.5976	12.9505	33.0519	31.2523	64.418
C1RL-AS1	283314	0.775498	3.05249	3.98111	0.0460132	0.686249	1.29656	1.15511	0.973281	2.38894	2.14912	1.34065
HSD11B1L	374875	-1.00481	1.84831	3.9812	0.0460107	0.686249	2.70351	1.67863	2.13516	0.833763	1.45958	0.962538
RANBP1	5902	0.551567	6.60327	3.98202	0.0459885	0.686249	53.4518	74.8491	41.7495	79.087	64.889	105.237
WEE1	7465	0.610583	5.55135	3.98351	0.0459476	0.686249	12.1268	14.6828	6.23341	20.8366	13.4659	16.1676
ATRAID	51374	-0.456866	6.05538	3.97503	0.0461796	0.688326	62.7174	50.5659	69.7282	47.4852	47.2232	38.6495
DSTN	11034	-0.571518	8.35682	3.96528	0.0464478	0.689487	178.628	212.126	282.311	157.892	181.172	113.88
MAP1B	4131	-0.619978	9.61864	3.96597	0.0464287	0.689487	54.2938	88.6334	95.5616	55.7305	48.2631	51.1831
MIR3661	100500905	2.56615	-1.883	3.96539	0.0464449	0.689487	0.757474	0	0	2.73318	0	3.23623
NRIP1	8204	0.506098	6.40679	3.96621	0.0464222	0.689487	6.79441	10.6521	10.3479	16.0663	10.8477	12.5509
PCYT2	5833	-0.553368	4.60138	3.96938	0.0463349	0.689487	8.01972	6.7599	8.87043	4.71466	4.68819	6.68606
SAMD1	90378	0.554887	4.84766	3.97006	0.0463161	0.689487	21.0483	18.978	13.5431	21.2763	25.1451	32.2875
UBE2H	7328	-0.481978	6.81187	3.96579	0.0464337	0.689487	24.2908	20.841	30.868	19.7937	18.4725	16.1479
PORCN	64840	-0.706481	3.89557	3.96356	0.0464954	0.689791	10.6662	5.41732	11.0183	4.2474	5.56396	6.77394
NBPF22P	285622	-3.70971	-2.12298	3.9605	0.0465797	0.690638	0.135667	0	0	0	0	0
ATAD5	79915	0.599831	4.75066	3.95774	0.0466564	0.690967	3.54151	4.59592	2.08771	5.24042	4.79133	5.47494
SLC27A1	376497	0.553285	4.68793	3.95777	0.0466554	0.690967	6.25284	6.74335	4.56946	10.233	8.51811	7.0509
ALDH16A1	126133	0.694289	4.03426	3.95274	0.0467952	0.692214	5.78275	3.82677	2.36001	6.36392	5.71821	7.30183
BFSP1	631	-1.84451	-0.448299	3.95284	0.0467924	0.692214	0.131794	0.199466	0.885691	0.158517	0.13875	0.0351923
LOC440600	440600	2.16065	-1.6792	3.95167	0.0468249	0.69225	0	0.0562439	0	0.134092	0.0391236	0.119079
C2orf48	348738	1.44715	-0.67273	3.94801	0.0469269	0.693353	0.29966	0.503916	0.223755	0.840978	0.981475	1.06689
CDH13	1012	-0.677492	7.27195	3.94421	0.047033	0.69371	50.3049	33.8495	53.936	14.2838	42.3925	29.6789
STAMBPL1	57559	0.684423	4.17545	3.94421	0.0470329	0.69371	6.04243	8.09384	5.56202	15.8718	7.8968	7.90047
TM6SF1	53346	-2.53064	-0.970479	3.9445	0.0470248	0.69371	0	0.768676	0.127994	0	0.106939	0.0406859
LCTL	197021	-1.74878	0.72247	3.94018	0.0471457	0.694967	0.050887	0.949858	1.39639	0.183615	0.392865	0.135881
SNHG18	100505806	-0.650099	4.08035	3.93719	0.0472295	0.695798	11.0519	12.6806	17.5272	11.5871	8.16862	6.52904
MEGF10	84466	1.69448	1.85773	3.93276	0.0473542	0.696422	0.463651	0.00954718	0.180168	0.284521	1.42119	0.424478
MYO16	23026	-1.71491	-1.00924	3.93448	0.0473058	0.696422	0.0977911	0.0690682	0.0328591	0.0117619	0.0137269	0.0313352
NOVA1	4857	1.52096	-0.352981	3.93299	0.0473477	0.696422	0.0742394	0.112359	0.0623634	0.401815	0.234472	0.0991187
TRAF2	7186	0.72613	3.86651	3.92935	0.0474504	0.697432	5.65261	5.47779	3.18347	6.95238	5.42419	11.2905
LOC100506710	NA	-0.449241	5.63371	3.92795	0.0474898	0.697608	12.4825	13.3827	13.2921	10.0956	10.5223	8.07762
ITGA11	22801	-0.730635	10.0279	3.92377	0.0476081	0.698637	298.448	238.376	243.348	145.764	235.835	88.5856
NUP50	10762	0.472863	6.77411	3.92352	0.047615	0.698637	17.6259	20.4672	14.4867	26.5918	21.5951	24.7894
GADD45A	1647	-0.478234	5.42618	3.92039	0.0477038	0.698829	40.5216	35.2496	32.5787	31.8792	23.4473	22.4566
PTGER3	5733	-1.22301	3.46776	3.92015	0.0477107	0.698829	0.955946	1.2293	3.70546	1.56685	0.197332	0.750768
SNORD114-30	767611	-1.83469	-0.78069	3.921	0.0476865	0.698829	4.09676	4.13353	19.5013	3.69557	1.43765	2.18787
SNORD114-27	767608	-2.09223	-1.56484	3.91832	0.0477627	0.699188	2.10775	3.19	7.08232	1.26756	0	1.12564
AKAP5	9495	-1.21833	1.12138	3.91491	0.0478595	0.69942	0.291453	0.328	0.67799	0.229204	0.220291	0.107758
ICAM5	7087	-1.85603	-0.795222	3.91542	0.0478451	0.69942	0.266453	0.146642	0.217046	0	0	0.155235
SNORD114-14	767592	-1.59756	0.15033	3.91485	0.0478613	0.69942	5.89601	21.8127	29.717	3.54575	12.4143	3.14876
ECE1	1889	-0.45281	6.30819	3.89497	0.0484308	0.70571	14.3187	16.8551	21.1348	12.6996	12.2114	13.2932
PCDHGA6	56109	-0.946793	2.05527	3.89558	0.0484132	0.70571	1.13695	1.24275	1.02582	0.588776	0.797968	0.387925
PTAFR	5724	1.51979	-0.988859	3.89648	0.0483874	0.70571	0.0505216	0.0339834	0.0377242	0.141786	0.0945562	0.125912
SUGCT	79783	-0.969987	2.30768	3.89814	0.0483396	0.70571	3.28239	2.42019	5.27895	2.42949	2.00839	1.16864
ZFAND3	60685	-0.444322	5.52447	3.89637	0.0483905	0.70571	16.5376	14.1765	16.8611	10.4965	12.3725	12.0943
MIR125A	406910	2.39222	-1.95386	3.89306	0.0484861	0.70611	0	0.853141	0	3.05099	1.1869	1.80627
TGFBI	7045	-0.939552	13.1022	3.8912	0.0485397	0.706486	2768.29	4896.28	4698.3	1025.63	3348.23	2072.1
TC2N	123036	1.63435	-0.300878	3.88785	0.0486366	0.707489	0.0278558	0.140529	0.0155998	0.234527	0.254157	0.104134
HIF3A	64344	-2.43645	-1.81526	3.88565	0.0487004	0.707689	0.0123585	0.0374083	0.0553682	0.0148643	0	0
PODN	127435	0.961236	5.38133	3.88545	0.0487061	0.707689	16.429	6.26985	2.04987	16.0231	17.9233	14.2746
CEP83-AS1	144486	1.8346	-1.55274	3.87771	0.0489311	0.709516	0.0283388	0.0285932	0.0317407	0.102255	0.159117	0.090806
EPHB6	2051	1.71885	-0.90813	3.87728	0.0489437	0.709516	0.0728267	0.0551103	0	0.0656948	0.23001	0.155572
PID1	55022	-0.638906	4.74623	3.87812	0.0489193	0.709516	17.0327	7.33181	10.1303	6.35353	6.72773	9.05501
RAB30	27314	-0.662686	4.63691	3.87839	0.0489113	0.709516	2.32262	2.73039	3.98724	2.45415	2.16335	1.09742
GNG7	2788	-1.72866	-1.01045	3.87305	0.0490673	0.710811	0.154135	0.138239	0.0575459	0.0411972	0	0.0548771
RASA1	5921	-0.480956	7.42837	3.8723	0.0490891	0.710811	36.0437	46.354	54.7434	33.8201	33.1634	31.2732
EHD3	30845	-0.599529	5.08296	3.87045	0.0491435	0.711193	8.80578	7.68264	14.7213	4.99333	8.28399	7.31755
OTX1	5013	2.37512	-1.95396	3.867	0.0492446	0.712249	0	0	0.0285177	0.0612477	0.03574	0.0815855
ALDH5A1	7915	-1.32472	0.461597	3.86593	0.0492758	0.712296	0.210979	0.255447	0.535626	0.0845858	0.177691	0.135208
TICRR	90381	0.669343	4.2488	3.86463	0.0493142	0.712444	2.37703	2.84943	1.31897	3.88194	2.46421	4.06457
RNU6-83P	100873782	2.01615	-1.74162	3.8631	0.0493591	0.712687	1.73137	1.74691	0	6.24727	4.86064	5.54782
TPM2	7169	-0.57065	9.73213	3.86006	0.0494486	0.713573	672.924	826.699	797.956	570.05	495.521	481.41
CPE	1363	0.758993	5.85966	3.85903	0.0494789	0.713605	21.2941	15.0487	16.8395	10.3383	42.8389	36.8514
TK1	7083	0.622555	6.11469	3.85456	0.049611	0.715104	29.4517	50.7841	22.1617	44.4163	40.9574	72.2642
ITPRIPL1	150771	1.11534	1.55423	3.84779	0.0498116	0.717587	0.943945	0.884387	0.604148	1.33808	1.0884	2.84464
CADM3	57863	2.20323	-0.123267	3.84278	0.0499605	0.718308	0.216304	0	0	0.756835	0.110409	0.168025
FBLL1	345630	2.09752	-0.858246	3.84089	0.0500171	0.718308	0.0687311	0.208044	0.153963	0	1.44717	0.513881
MTBP	27085	0.646591	3.65051	3.8447	0.0499036	0.718308	3.13295	3.96916	2.29539	4.73149	4.76144	5.23331
NEIL1	79661	-1.26247	0.0494148	3.84012	0.05004	0.718308	0.612282	0.545097	0.645441	0.259916	0.252782	0.230816
PCDHGA7	56108	-1.06443	1.84795	3.83945	0.0500598	0.718308	0.717105	0.985247	1.21333	0.587238	0.599676	0.211855
TLDC1	57707	-0.450369	6.16464	3.84217	0.0499789	0.718308	19.6862	14.5107	15.0719	11.3173	13.3907	11.3625
ZNF841	284371	-0.480008	5.05624	3.84061	0.0500252	0.718308	9.36172	9.27538	11.2	7.94286	7.5054	5.95145
C17orf97	400566	-1.07379	1.97921	3.83813	0.0500993	0.718468	3.95419	2.3938	1.9487	0.903628	2.22019	0.844692
PRR19	284338	1.46615	-0.642825	3.8346	0.0502051	0.719578	0.142583	0.0959086	0.266166	0.457316	0.333573	0.609172
LINC00341	79686	-0.709267	3.22584	3.83122	0.0503062	0.720214	4.14572	4.44274	3.48975	2.50864	1.91568	2.94286
SOGA1	140710	0.57893	5.34831	3.83193	0.0502851	0.720214	4.17157	4.28205	3.69936	9.12057	4.14086	4.89058
GEN1	348654	0.482287	5.37245	3.82036	0.0506333	0.724079	5.64197	6.36097	4.22136	8.50303	6.54091	7.62422
2015-03-03	115123	0.927003	3.0174	3.82128	0.0506056	0.724079	1.10913	2.0808	0.71819	3.14745	1.36228	2.92464
ABHD3	171586	0.792938	3.06697	3.81635	0.0507545	0.724287	3.13559	3.80359	1.81519	6.3986	4.54978	4.25225
HIST3H2A	92815	1.17468	1.66757	3.8171	0.050732	0.724287	2.63894	7.10033	1.47786	9.16937	7.20276	9.08231
NUS1	116150	-0.543678	5.85133	3.81611	0.050762	0.724287	11.0884	10.7605	20.7725	9.84331	8.51497	10.8579
S1PR1	1901	0.65321	6.09927	3.8178	0.0507107	0.724287	23.3173	21.3134	7.664	25.8371	25.1335	31.297
FAM84A	151354	-1.18284	1.52065	3.80647	0.0510549	0.727718	0.274708	0.785325	0.70511	0.220272	0.401674	0.158933
HNMT	3176	0.959519	3.5343	3.80464	0.0511108	0.727718	3.82269	2.28805	0.822449	5.40304	5.69938	2.42212
NHSL2	340527	-0.987682	2.25532	3.8046	0.051112	0.727718	0.771066	2.21427	1.99298	0.665831	0.888078	0.950279
RAD54B	25788	0.566886	4.33046	3.80443	0.0511173	0.727718	2.60864	3.77761	2.58873	3.98292	4.23092	5.08172
METTL21EP	121952	-1.47621	-0.33074	3.8029	0.051164	0.727975	0.188713	0.476017	0.528417	0.0756589	0.176598	0.16797
MYB	4602	1.38774	-0.0914337	3.79978	0.0512594	0.728924	0.158167	0.0598451	0.132866	0.332916	0.166515	0.422346
RRP7A	27341	0.538177	5.61641	3.79836	0.0513028	0.729132	7.86495	8.23144	5.83788	7.90442	9.18754	14.7508
DNMT1	1786	0.518846	7.25563	3.79598	0.0513758	0.729353	24.2257	28.0437	17.4507	30.6764	27.2574	41.9559
FAR2	55711	0.9682	2.4005	3.79649	0.0513601	0.729353	0.800979	1.44316	0.491286	1.30745	2.27544	1.79253
APLP2	334	0.548123	9.38326	3.79276	0.0514747	0.730348	142.097	158.75	125.952	191.512	200.559	231.99
PNP	4860	0.708209	5.69958	3.78683	0.0516575	0.732532	23.6384	10.9404	14.1632	22.4705	14.7144	42.4118
CDKN1A	1026	-0.55917	8.25416	3.78572	0.0516916	0.732605	131.087	164.202	176.638	136.169	110.2	73.9389
PIK3C2B	5287	-1.47565	0.643389	3.78311	0.0517723	0.733339	0.0860449	0.21222	0.513994	0.0804933	0.161041	0.051058
MBLAC2	153364	-0.67497	3.26818	3.78081	0.0518435	0.733939	2.3956	2.70852	3.04473	1.67567	1.81252	1.61509
HYDIN	54768	-0.964547	2.08677	3.77912	0.0518958	0.734269	0.332507	0.405385	0.284489	0.0999816	0.252817	0.172643
TTC39C	125488	0.57715	4.79305	3.77606	0.051991	0.735207	5.13463	3.52849	4.01016	8.67941	5.5517	4.68388
DDX12P	440081	1.04968	2.32584	3.77475	0.0520318	0.735373	1.15336	0.976016	0.291699	1.32009	1.27951	2.42407
FANK1	92565	-1.24313	0.413661	3.76383	0.0523724	0.73783	1.29051	0.905804	1.57112	0.337429	0.708843	0.539371
GCFC2	6936	0.585182	4.14623	3.76394	0.052369	0.73783	3.967	3.14254	2.38685	5.16568	4.97021	4.1321
IL6	3569	-1.0852	1.75909	3.76359	0.0523801	0.73783	2.57951	4.70957	3.71463	2.88092	1.03453	1.24638
KDM4B	23030	-0.4875	4.83856	3.76805	0.0522405	0.73783	5.02261	6.31169	6.43956	4.19904	4.06253	4.40815
MCM10	55388	0.634563	5.48168	3.76574	0.0523127	0.73783	9.98866	8.83666	4.17078	9.61118	9.60163	16.4898
NGFRAP1	27018	-0.550831	6.32166	3.7643	0.0523579	0.73783	76.0413	60.1608	129.312	65.6779	64.8433	50.717
FNIP2	57600	-0.50756	5.67153	3.7625	0.0524141	0.737899	10.1297	7.63374	13.1615	8.8278	6.52734	6.38967
CCDC150	284992	0.745697	3.05703	3.76053	0.0524759	0.73791	1.6576	2.05078	1.25983	3.18043	2.16058	2.99296
CENPP	401541	0.715459	2.97133	3.75784	0.0525603	0.73791	1.85853	1.74588	1.53131	2.4923	2.93866	3.01186
LETM2	137994	-1.17798	1.33011	3.75812	0.0525518	0.73791	0.62948	1.04161	1.6921	0.545121	0.247408	0.672346
PWAR5	8123	-0.869788	3.52984	3.75946	0.0525095	0.73791	2.28522	3.13231	7.67863	2.25591	3.11698	1.79609
TNFAIP6	7130	1.21242	2.47819	3.75805	0.052554	0.73791	2.96181	3.60668	0.343174	3.86944	7.59816	4.63617
P4HA1	5033	-0.615337	8.31761	3.75685	0.0525915	0.737939	71.3814	158.898	163.586	88.295	88.4937	80.3121
ERICH2	285141	1.5773	0.79494	3.75159	0.0527574	0.738371	1.0478	0.422883	0.293396	0.441089	3.97116	0.951283
FAXC	84553	1.27767	0.432201	3.75207	0.0527421	0.738371	0.0819562	0.0977266	0.0333798	0.116496	0.167333	0.238738
LINC01305	285084	1.59362	1.80653	3.75126	0.0527678	0.738371	0.628883	0.987042	0	1.93301	2.19056	0.796099
PRR7-AS1	340037	-1.62553	-0.888008	3.75271	0.0527219	0.738371	0.181794	0.320994	0.559946	0.0546636	0.127592	0.14563
SNORD116-4	100033416	-1.36059	0.0812867	3.75395	0.0526829	0.738371	12.6143	11.2301	14.9596	1.78493	4.16626	8.718
APBA2	321	-1.51993	1.47377	3.74886	0.0528434	0.739021	1.15964	0.665717	1.34363	0	0.589371	0.512529
CYB561	1534	-0.477756	4.8026	3.74657	0.0529161	0.739481	10.4903	9.70049	10.5101	6.82168	7.63771	7.58471
ELN	2006	0.796726	10.1679	3.74278	0.053036	0.739481	375.89	126.187	133.691	351.324	393.623	359.5
FBN1	2200	-0.738711	11.915	3.74407	0.0529951	0.739481	357.357	334.046	547.298	256.814	306.29	179.221
FLJ44511	441307	-1.58098	-0.634432	3.74231	0.0530512	0.739481	0.103704	0.313905	0.185845	0.0498926	0.0291139	0.110766
TMEM119	338773	-0.585796	7.7364	3.74443	0.0529837	0.739481	120.774	65.6012	97.6696	55.2424	86.2012	47.8497
TMEM132A	54972	0.689081	4.05239	3.7425	0.0530452	0.739481	5.5571	2.89729	2.26755	5.61544	5.21966	6.4651
SOCS3	9021	0.732641	4.58054	3.73937	0.0531446	0.740377	10.2819	4.02101	5.2671	9.36291	7.42149	15.7212
CDKN2AIPNL	91368	0.620512	3.75477	3.73028	0.0534345	0.74197	8.35033	10.122	6.6898	13.6703	10.5818	14.4314
GOLIM4	27333	-0.490288	7.78115	3.73036	0.0534319	0.74197	92.1652	72.517	106.759	58.8625	73.0483	61.3309
HIF1A-AS2	100750247	-1.77634	0.7398	3.73038	0.0534312	0.74197	0.283637	2.82606	0.198554	0.170574	0.248838	0.530167
LINC00664	400680	1.41895	0.41069	3.73238	0.0533671	0.74197	0.0386795	0.214647	0.259936	0.674572	0.244325	0.454449
LOC100128164	100128164	-2.46553	-1.81536	3.73185	0.0533843	0.74197	0.0120573	0.024331	0.0675233	0	0	0.0128784
TUBA1C	84790	0.597803	8.74684	3.73413	0.0533113	0.74197	273.826	223.701	162.579	298.26	258.371	442.361
GATA6	2627	-1.78075	1.09495	3.72861	0.0534879	0.742306	1.34805	0.174876	0.884352	0.0926501	0.594707	0.0205692
TMEM231	79583	-0.703959	3.63612	3.72756	0.0535214	0.742365	4.58687	3.63458	6.83205	2.16632	3.84292	3.23195
GABBR2	9568	0.693497	5.57533	3.72506	0.0536016	0.742982	5.05052	9.67198	4.09485	11.0914	5.5375	13.7948
MAD2L2	10459	0.655228	4.59864	3.72435	0.0536245	0.742982	21.1461	17.833	9.68593	22.3969	19.316	34.9243
EPCAM	4072	-2.36571	-1.07146	3.71978	0.0537714	0.74461	0.0846536	0.0854134	0.758525	0	0.178242	0
NUP205	23165	0.491241	7.04072	3.71838	0.0538165	0.744829	19.5113	20.1782	12.6623	24.1375	21.099	28.3528
KLHL30	377007	-1.46702	-0.309408	3.71633	0.0538828	0.74534	0.217067	0.338478	0.19892	0.0237345	0.166198	0.0843087
EMC7	56851	-0.551558	5.81057	3.71359	0.0539711	0.745748	60.4943	39.7857	89.2587	36.7954	44.2997	48.1654
HAUS6	54801	0.458742	6.00263	3.7136	0.0539709	0.745748	7.99721	10.3975	6.99942	10.6905	10.5521	13.6547
LMF1	64788	-0.684616	3.33788	3.7117	0.0540323	0.745781	4.07038	3.95574	4.58697	2.07241	3.47022	2.32048
TMIE	259236	-1.8895	-1.35564	3.71172	0.0540318	0.745781	0.117223	0.315401	0.131295	0	0.0548487	0.0834706
LPHN2	23266	0.452031	6.38965	3.71077	0.0540624	0.745791	12.6931	11.3154	13.1605	17.7039	19.9997	13.1627
GRM6	2916	-2.41131	-1.81868	3.70693	0.0541871	0.747104	0.0236826	0.0597379	0.0132628	0.0142423	0	0
ATG16L2	89849	0.809412	2.64841	3.70469	0.0542597	0.747293	2.27136	2.46277	1.48085	3.09888	3.42624	4.38135
SPRYD7	57213	-0.537317	4.3687	3.70543	0.0542358	0.747293	6.81301	6.7825	9.13159	4.78007	5.16424	5.70029
SLCO2A1	6578	-2.53623	-0.812255	3.70273	0.0543235	0.747767	0	0.0347479	0.462875	0.0207108	0	0.055176
C17orf82	388407	1.80719	-1.33908	3.70059	0.0543934	0.748322	0.0475278	0.0479543	0.106466	0.457316	0.133429	0.152293
TOPBP1	11073	0.454031	6.77711	3.69966	0.0544235	0.748331	18.0774	19.6669	14.1229	22.3808	22.9312	25.7445
RFC2	5982	0.658068	5.13002	3.69842	0.0544641	0.748483	18.9081	17.9649	7.0593	20.6099	18.6895	30.0412
NIPAL4	348938	1.20187	0.442507	3.69541	0.0545624	0.749259	0.199591	0.223758	0.248389	0.746852	0.404683	0.402678
PLD5	200150	-2.55724	-1.75379	3.69488	0.0545796	0.749259	0.088009	0.110999	0	0.0264635	0	0
DIRC3	729582	-1.72348	-0.429644	3.69068	0.0547173	0.750542	0.0372337	0.225407	0.417034	0.0447833	0.0522649	0.0994232
RAC2	5880	-0.847128	4.23531	3.69022	0.0547322	0.750542	13.812	15.1984	18.5425	4.05183	5.33673	16.9629
CASC10	399726	-1.11191	1.31328	3.68856	0.0547869	0.750885	1.42583	1.25419	2.08838	0.659591	1.12902	0.429544
SNORD114-17	767595	-1.51384	-0.543988	3.68711	0.0548344	0.751131	4.91334	13.8808	12.1069	4.72766	1.37937	4.19835
RRAGB	10325	-0.686175	3.38417	3.68188	0.0550067	0.753085	5.73305	4.355	7.12243	3.56663	4.25499	2.88577
MMP1	4312	0.941579	8.43335	3.67842	0.0551211	0.754244	242.922	51.4126	51.0875	251.49	168.831	243.137
NUP43	348995	0.43557	6.06462	3.67449	0.0552512	0.755616	13.7812	17.2201	12.9751	17.253	21.3213	20.9164
TMEM150A	129303	-0.837564	2.37762	3.67112	0.0553629	0.756735	4.72617	3.02168	4.66458	2.47639	2.36464	2.09917
TNFRSF19	55504	1.09247	6.06954	3.66903	0.0554324	0.757278	14.6827	12.5278	1.37799	26.0905	25.0639	9.83836
DSP	1832	-0.987299	9.28661	3.66776	0.0554747	0.757448	101.7	19.2663	134.944	56.4411	27.5063	45.1329
SMAD9	4093	0.655083	5.98524	3.66683	0.0555057	0.757464	11.5344	3.68687	11.1275	15.0618	14.6393	11.7921
NLGN4X	57502	-2.30392	-0.918335	3.66363	0.0556124	0.758512	0.0117362	0.0236831	0.262901	0.0423475	0	0.0125354
GLS	2744	-0.821857	9.5058	3.66267	0.0556445	0.758541	124.261	100.884	351.289	128.315	120.705	77.0747
C10orf90	118611	-2.11374	-1.21467	3.65787	0.055805	0.759097	0.0472191	0.309679	0.0528874	0	0.0662814	0.0252173
C4orf3	401152	-0.505398	6.73018	3.65791	0.0558035	0.759097	28.7922	52.8711	44.3829	31.5571	25.6218	31.5926
FAM227A	646851	-1.15693	0.923351	3.66047	0.0557178	0.759097	0.18246	0.276147	0.227944	0.109728	0.147761	0.0524692
POLA2	23649	0.598146	5.2177	3.65879	0.055774	0.759097	14.1501	14.2771	7.26674	16.1718	13.2691	24.5833
DCLK3	85443	1.94648	0.0786776	3.65167	0.0560129	0.760794	0	0.192212	0.0152408	0.0654654	0.362911	0.392417
FGF10-AS1	101927075	2.06926	-1.23258	3.65118	0.0560296	0.760794	0.0383936	0.0387382	0.0860049	0.415605	0.323358	0
GPR1	2825	-0.525668	4.38229	3.64977	0.056077	0.760794	10.368	7.77432	10.3752	6.26917	6.60077	6.92883
SNORD48	26801	1.69312	-1.3939	3.64969	0.0560797	0.760794	2.27242	1.14641	1.2726	6.83295	3.18979	6.06792
TXNDC15	79770	-0.506078	6.67229	3.65325	0.0559599	0.760794	27.3602	24.9606	44.863	21.3616	25.4008	21.6649
LOC100130476	100130476	2.70426	-1.8154	3.64055	0.0563881	0.76457	0.0370252	0	0	0.0445324	0	0.276826
SLIT2	9353	0.647524	6.14554	3.63898	0.0564416	0.764887	6.81229	11.7617	7.26065	20.2035	13.1862	7.09399
CPB2-AS1	100509894	-1.92771	-1.62484	3.63617	0.0565367	0.765766	0.0829162	0.0627453	0.0696522	0	0.0290973	0.0221407
SCAMP1	9522	-0.476758	6.1306	3.63419	0.0566042	0.766271	9.75223	12.4082	16.8465	10.2477	9.39806	8.38025
GOLGA8R	101059918	-1.56181	-0.491192	3.62974	0.0567557	0.766353	0.182778	0.170232	0.110233	0.118374	0.0197358	0.0150173
HMGA2	8091	-0.783569	3.92078	3.63129	0.0567028	0.766353	5.97197	1.84311	5.90193	3.27453	2.34226	2.34509
LRRIQ1	84125	-1.74916	-1.16649	3.6289	0.0567844	0.766353	0.0534294	0.121295	0.0598432	0.0321314	0.0374994	0
MFSD3	113655	-0.865897	2.65485	3.62869	0.0567915	0.766353	7.39244	3.45032	5.5199	1.99601	3.31774	3.6525
PTPRS	5802	-0.449066	6.20363	3.63051	0.0567293	0.766353	9.7788	12.9823	11.895	10.0116	8.15531	7.22039
RBMS3	27303	-0.483541	7.01658	3.63176	0.0566867	0.766353	17.4603	17.2242	20.3592	13.454	16.4098	9.51845
OPN3	23596	-0.623179	3.57944	3.62588	0.0568876	0.767241	4.66917	4.98984	6.62218	3.25655	4.07208	3.24606
TECR	9524	-0.537646	4.98327	3.62499	0.0569179	0.767242	27.3503	24.6752	38.7715	15.844	20.0664	26.5628
CTSD	1509	-0.550958	8.17838	3.62097	0.0570555	0.768689	216.269	128.285	141.716	85.0723	129.383	117.474
C21orf58	54058	0.661706	3.61676	3.61964	0.0571013	0.768898	3.03091	4.20796	2.14548	4.25789	4.79905	5.80125
LRP1B	53353	-1.93339	-1.62366	3.61654	0.0572078	0.769515	0.0131966	0.013315	0.0197076	0	0.00617467	0.00469841
TMC1	117531	-2.8872	-1.61747	3.61699	0.0571923	0.769515	0	0.022921	0.254441	0	0.031888	0
CCDC104	NA	-0.562135	4.35346	3.61371	0.057305	0.770006	15.8264	13.5812	23.0265	11.7627	12.6208	11.1197
H2AFV	94239	0.441545	6.97673	3.61428	0.0572854	0.770006	25.3107	34.0375	25.8981	40.4583	36.6975	38.6175
LOC100996291	100996291	-2.39974	-1.81606	3.61144	0.0573832	0.770381	0.0247844	0.125034	0.0555192	0	0.0347898	0
SDF2L1	23753	0.674448	3.65228	3.61114	0.0573936	0.770381	12.3137	10.8292	9.69159	13.0092	14.0147	25.327
GRK6	2870	0.558916	4.90862	3.60721	0.0575295	0.771216	9.13895	9.89204	5.51807	11.4068	9.43972	15.3129
MATN2	4147	-0.858801	3.4908	3.6062	0.0575644	0.771216	1.50462	3.66136	5.25398	2.74649	1.5157	1.47474
NIPAL3	57185	-0.505589	7.49565	3.60582	0.0575775	0.771216	43.3544	28.8018	44.8212	30.8195	20.9941	30.561
TMEM70	54968	0.553832	4.28255	3.60682	0.0575432	0.771216	8.58053	7.209	5.75885	9.75813	9.1388	12.7309
TAF1B	9014	0.569332	4.46528	3.60036	0.0577671	0.773347	5.12407	10.1805	7.75851	10.5	11.7657	11.9595
MIR3653	100500833	2.02654	-1.74011	3.5949	0.0579572	0.775483	0	1.334	0	1.59021	2.78382	2.11826
NEIL3	55247	0.695586	4.13931	3.58962	0.0581417	0.777541	4.20805	8.94981	3.49251	8.99377	7.30917	10.6707
SLC35F5	80255	-0.459417	6.8291	3.58808	0.0581955	0.777851	27.7293	22.8841	33.6331	22.6081	21.0427	17.6212
HOXA10	3206	-0.798744	4.16309	3.58688	0.0582375	0.778003	8.68311	4.87993	12.7349	6.76969	6.03468	2.32616
ADAM19	8728	-0.747842	7.1993	3.57785	0.058555	0.779447	13.7661	27.6669	43.1122	10.0871	14.0236	26.2189
B3GALNT2	148789	0.439846	5.86632	3.5742	0.0586836	0.779447	11.4712	11.3733	8.35394	16.2103	13.1999	12.9231
GLT8D2	83468	-0.665816	5.55781	3.5776	0.0585637	0.779447	14.7217	29.5904	47.7311	17.8931	24.7434	15.3932
HIST3H2BB	128312	1.16728	2.32776	3.58213	0.0584043	0.779447	3.05671	13.9598	2.88307	22.4459	9.4847	12.8876
KCNK2	3776	0.810251	7.39536	3.57443	0.0586755	0.779447	35.7826	56.2157	9.89496	65.9428	58.3439	54.4139
MEG8	79104	-0.876082	2.61056	3.57474	0.0586647	0.779447	9.63726	13.2597	23.3873	6.14691	9.01853	9.98161
MGC15885	197003	-1.77493	-1.40087	3.57715	0.0585797	0.779447	0.125646	0.126773	0.175911	0	0.0881844	0.0335505
MIR628	693213	-1.91917	-1.62356	3.57639	0.0586064	0.779447	2.29634	3.08927	2.572	0.92065	1.07446	0
SMC3	9126	0.426286	6.90604	3.57991	0.0584825	0.779447	23.2017	26.8893	24.4815	37.0734	31.6497	31.4871
THEMIS2	9473	1.03235	1.3016	3.57855	0.0585302	0.779447	0.720768	0.592563	0.358796	0.995343	1.16163	1.28309
TOB1	10140	-0.575925	4.50484	3.57531	0.0586447	0.779447	9.11002	10.7347	16.3622	7.39609	9.95615	6.95028
RPS27L	51065	-0.562701	6.39756	3.57013	0.0588279	0.780955	65.2713	94.1493	118.263	84.9605	62.4305	40.626
A3GALT2	127550	2.40272	-1.95263	3.56061	0.059166	0.781329	0	0.0717205	0	0.341981	0.0997785	0.0759232
ABHD14A	25864	-0.866797	2.3457	3.55153	0.0594907	0.781329	4.13466	5.16504	7.86534	2.3681	3.59284	3.43484
ACADS	35	0.799902	2.53745	3.47483	0.062309	0.781329	2.8829	1.8754	1.69946	3.23932	3.72725	4.29471
ACTL8	81569	-3.06548	-2.30137	3.38082	0.0659592	0.781329	0.117223	0	0	0	0	0
ADAMTS3	9508	1.08292	0.920209	3.41111	0.064759	0.781329	0.262293	0.176431	0.139895	0.34552	0.561036	0.333517
ADAMTS9-AS2	100507098	-1.50789	0.0988807	3.40917	0.0648349	0.781329	0.228466	0.625688	0.950455	0.0785114	0.458139	0.104582
ALDH1A1	216	-2.46709	-0.807914	3.54022	0.0598976	0.781329	0	0.0309709	0.859505	0.0738385	0.0430871	0.0327857
ALX3	257	-3.06736	-2.30116	3.38405	0.06583	0.781329	0.0491999	0.099283	0	0	0	0
ALYREF	10189	0.493064	6.01377	3.37795	0.0660742	0.781329	46.4676	59.6592	40.315	54.1354	57.3174	94.591
AMDHD1	144193	-3.08967	-2.29874	3.4225	0.0643136	0.781329	0	0.0343493	0.0762609	0	0	0
ANGPTL4	51129	1.24264	1.64021	3.48116	0.0620713	0.781329	1.64139	0.385145	0.72682	1.23961	1.28596	3.99559
ANKRD34A	284615	-1.2383	0.696829	3.53876	0.0599501	0.781329	0.422776	0.325006	0.947054	0.314785	0.226076	0.172025
ANTXR2	118429	0.485792	6.92804	3.48643	0.0618741	0.781329	12.1799	11.5593	14.0673	14.6712	14.2918	23.9614
APOBEC3H	164668	-3.08967	-2.29874	3.4225	0.0643136	0.781329	0	0.0641908	0.142514	0	0	0
AR	367	-0.929751	3.51188	3.43514	0.0638232	0.781329	1.70602	0.936405	1.50572	0.525296	1.39853	0.262397
ASB2	51676	-3.10042	-2.29757	3.44117	0.0635905	0.781329	0	0	0.0878605	0	0	0
AVPI1	60370	-0.632675	3.33014	3.43141	0.0639673	0.781329	7.62698	9.69835	8.54254	4.90087	5.57297	6.19347
BCL2L12	83596	0.862106	3.42233	3.49441	0.0615763	0.781329	4.62123	5.24072	1.92495	5.69604	4.18158	11.5444
BST2	684	2.11795	-1.40149	3.39055	0.065571	0.781329	0.142723	0.0720021	0	0.0858309	0.10017	0.838434
C17orf107	100130311	-0.990842	1.73186	3.46817	0.0625606	0.781329	1.43925	1.42836	1.1892	0.340539	0.894219	0.806431
C1orf94	84970	-3.10042	-2.29757	3.44117	0.0635905	0.781329	0	0	0.0813382	0	0	0
C20orf27	54976	0.580357	4.94188	3.46193	0.062797	0.781329	16.2966	15.0726	10.2327	16.8786	14.9615	30.3293
C21orf90	114043	2.40398	-1.95274	3.56269	0.0590919	0.781329	0.0695861	0	0	0.334782	0.0976779	0.0743248
C7orf60	154743	-0.510407	4.61234	3.40023	0.0651873	0.781329	7.0467	7.57525	7.08681	6.32334	5.0234	3.9012
CA5A	763	-3.06548	-2.30137	3.38082	0.0659592	0.781329	0.201248	0	0	0	0	0
CACNA2D3-AS1	100874237	-3.10042	-2.29757	3.44117	0.0635905	0.781329	0	0	0.117584	0	0	0
CAPN1	823	-0.421477	6.42456	3.46888	0.0625336	0.781329	30.3979	30.2155	35.5631	21.5941	22.0015	28.1812
CASKIN1	57524	-3.06642	-2.30127	3.38244	0.0658946	0.781329	0.0255373	0.0128833	0	0	0	0
CC2D2A	57545	-0.61696	4.05434	3.52647	0.0603964	0.781329	3.28894	3.01042	5.09819	2.28669	3.13623	2.01585
CCDC6	8030	-0.465694	6.29831	3.46655	0.0626219	0.781329	11.1835	17.228	18.4954	12.6103	11.8262	9.53204
CD70	970	-3.11871	-1.55997	3.47629	0.0622543	0.781329	0	0	1.07049	0	0	0.0850706
CD83	9308	1.33058	0.926227	3.54884	0.0595871	0.781329	0.763284	0.296206	0.131525	1.34176	0.453293	1.22289
CDKN2D	1032	0.787948	2.99505	3.44271	0.0635315	0.781329	2.8588	6.24092	3.20198	8.68991	5.39917	7.1618
CHURC1-FNTB	100529261	-3.07707	-2.3001	3.40073	0.0651675	0.781329	0.050254	0	0.0281433	0	0	0
CLDN16	10686	-3.06736	-2.30116	3.38405	0.06583	0.781329	0.0222174	0.0448336	0	0	0	0
CLEC2B	9976	0.884465	5.6035	3.38856	0.0656503	0.781329	7.10048	35.209	7.83295	21.4577	33.9076	37.2341
CLN8	2055	-0.469167	4.94135	3.44079	0.0636053	0.781329	4.56449	4.22679	6.05539	3.5624	3.85854	3.30439
CNFN	84518	-3.08872	-2.29884	3.42085	0.0643779	0.781329	0.137722	0	0.30851	0	0	0
COL26A1	136227	-3.08872	-2.29884	3.42085	0.0643779	0.781329	0.0239833	0	0.0537247	0	0	0
CT55	54967	-3.06548	-2.30137	3.38082	0.0659592	0.781329	0.10095	0	0	0	0	0
CTAGE10P	220429	-3.07802	-2.3	3.40236	0.065103	0.781329	0.0244675	0.0246871	0.0274047	0	0	0
CYP2B6	1555	-3.08872	-2.29884	3.42085	0.0643779	0.781329	0.0238262	0	0.0533726	0	0	0
DCDC1	341019	-3.08872	-2.29884	3.42085	0.0643779	0.781329	0.0417437	0	0.0935094	0	0	0
DCDC5	100506627	-3.07802	-2.3	3.40236	0.065103	0.781329	0.01528	0.0154171	0.0171142	0	0	0
DCLRE1B	64858	0.557117	4.84653	3.45206	0.063173	0.781329	7.40996	6.62423	4.30025	8.15047	6.92526	11.8924
DCX	1641	-3.07802	-2.3	3.40236	0.065103	0.781329	0.00773097	0.00780035	0.00865901	0	0	0
DFNA5	1687	-0.524232	4.58935	3.38288	0.065877	0.781329	14.2812	8.43977	11.1642	8.69359	7.77313	7.09765
DIRAS3	9077	-1.08367	2.67269	3.55423	0.059394	0.781329	4.0572	1.4845	9.98733	2.46673	2.75367	2.09531
DKK1	22943	-0.875388	7.96288	3.44857	0.0633067	0.781329	124.647	56.8263	354.936	103.694	80.0188	108.651
DLG1-AS1	100507086	-3.07896	-2.2999	3.404	0.0650386	0.781329	0	0.0862164	0.0478535	0	0	0
DNAH8	1769	-3.08967	-2.29874	3.4225	0.0643136	0.781329	0	0.00501196	0.0111274	0	0	0
DPEP1	1800	-3.07802	-2.3	3.40236	0.065103	0.781329	0.0418879	0.0422639	0.0469163	0	0	0
DPEP2	64174	-3.07896	-2.2999	3.404	0.0650386	0.781329	0	0.0830919	0.0461193	0	0	0
DPF3	8110	-0.957332	2.3288	3.53036	0.0602547	0.781329	0.917012	2.33745	0.973035	0.503098	0.812974	0.859175
DYDC1	143241	-3.06642	-2.30127	3.38244	0.0658946	0.781329	0.19036	0.0960342	0	0	0	0
DYNLT3	6990	-0.501291	6.0047	3.3913	0.0655414	0.781329	28.8442	25.3948	47.3758	22.1417	29.1573	20.5039
EFCAB10	100130771	-3.07802	-2.3	3.40236	0.065103	0.781329	0.0951799	0.0960342	0.106606	0	0	0
EMILIN2	84034	-0.692448	5.14529	3.55905	0.0592215	0.781329	5.13321	12.9574	14.465	9.53374	4.60845	5.98649
EPS8	2059	0.496488	6.88745	3.54407	0.0597588	0.781329	26.1512	20.8499	25.1004	40.5169	38.4338	22.7947
ERCC6-PGBD3	101243544	-3.08967	-2.29874	3.4225	0.0643136	0.781329	0	0.0204374	0.0453742	0	0	0
ERICH3	127254	-3.07707	-2.3001	3.40073	0.0651675	0.781329	0.020315	0	0.0113768	0	0	0
EXOSC8	11340	0.461102	5.16092	3.43385	0.0638732	0.781329	20.4598	26.4153	16.855	29.1332	27.8514	30.7705
FAM122B	159090	0.753129	3.62138	3.46523	0.0626717	0.781329	1.84052	2.20093	2.32868	5.98519	2.03333	2.71215
FAM230B	642633	-3.06736	-2.30116	3.38405	0.06583	0.781329	0.0218897	0.0441723	0	0	0	0
FAM26D	221301	-3.10042	-2.29757	3.44117	0.0635905	0.781329	0	0	0.163877	0	0	0
FGF8	2253	-3.10042	-2.29757	3.44117	0.0635905	0.781329	0	0	0.235849	0	0	0
FKBP14	55033	-0.428333	6.37804	3.39725	0.0653053	0.781329	18.3867	14.8783	21.9637	14.591	14.1083	12.3418
FPR3	2359	-3.07707	-2.3001	3.40073	0.0651675	0.781329	0.0577811	0	0.0323586	0	0	0
FXYD5	53827	-0.567104	7.38865	3.47809	0.0621866	0.781329	80.9548	118.066	178.373	65.0046	84.7293	104.944
FZD2	2535	-0.458657	5.06079	3.37851	0.0660519	0.781329	8.30186	9.52909	12.3695	7.14534	7.00268	7.80965
GALNT5	11227	-0.789443	7.45311	3.4792	0.0621448	0.781329	64.9603	29.1278	118.437	57.7119	41.6313	23.6159
GAS2	2620	-3.06736	-2.30116	3.38405	0.06583	0.781329	0.0325649	0.0657144	0	0	0	0
GLI1	2735	-1.22902	1.51723	3.53338	0.0601451	0.781329	0.746959	1.34437	1.04013	0.121407	0.878477	0.345006
GPC5	2262	-3.08872	-2.29884	3.42085	0.0643779	0.781329	0.024717	0	0.0553682	0	0	0
GPD1	2819	-3.08872	-2.29884	3.42085	0.0643779	0.781329	0.0235866	0	0.052836	0	0	0
GPX3	2878	-1.47197	0.146037	3.46394	0.0627208	0.781329	0.206466	0.666622	1.48001	0.297996	0.17389	0.352842
GTF3C5	9328	0.465641	5.24692	3.50965	0.0610124	0.781329	15.3717	12.5941	11.0775	16.4819	15.8484	21.5731
GUCA1A	2978	-2.26027	-1.887	3.38153	0.0659306	0.781329	0.038192	0.115604	0.12833	0	0	0.0407928
HOXA1	3198	-1.27825	0.525264	3.38097	0.0659532	0.781329	0.656656	0.806582	0.63955	0.412069	0.400759	0.060989
HOXB-AS3	404266	-0.718638	3.93933	3.46528	0.0626699	0.781329	24.6787	15.0162	33.6548	15.0679	20.6262	8.95412
HOXC10	3226	-1.36347	4.10641	3.42539	0.064201	0.781329	7.98073	7.04113	22.6171	6.74156	7.65941	0.237885
HPN-AS1	100128675	1.98985	-1.74304	3.53996	0.0599069	0.781329	0	0.0199321	0.0221262	0.0712809	0.0277298	0.0844004
HSD17B12	51144	-0.424246	6.43033	3.43991	0.0636391	0.781329	37.5731	33.4418	45.2517	29.8985	31.2437	25.5134
HTR5AOS	100128264	-3.07896	-2.2999	3.404	0.0650386	0.781329	0	0.0543281	0.0301543	0	0	0
HYLS1	219844	0.587224	3.92359	3.48032	0.0621028	0.781329	4.73246	7.26931	5.49834	10.2796	7.13869	8.86465
ICAM2	3384	-1.65825	-0.892725	3.3767	0.0661245	0.781329	0.43576	0.219836	0.610087	0	0.0764595	0.290897
IL1RL2	8808	1.47219	-0.534353	3.42299	0.0642944	0.781329	0.185126	0.112072	0.124409	0.311727	0.155917	0.711838
ILDR1	286676	-3.06829	-2.30106	3.38567	0.0657654	0.781329	0	0.0762155	0	0	0	0
[truncated: 14,384 more rows]

## Sheet: Mutant_All Comparisons
gene	EGID	m_cm_logFC	m_cm_logCPM	m_cm_LR	m_cm_PValue	m_cm_FDR	m_untr_logFC	m_untr_logCPM	m_untr_LR	m_untr_PValue	m_untr_FDR	am_cam_logFC	am_cam_logCPM	am_cam_LR	am_cam_PValue	am_cam_FDR	am_untr_logFC	am_untr_logCPM	am_untr_LR	am_untr_PValue	am_untr_FDR	A1	B1	C1	D1	E1	A4	B4	C4	D4	E4	A5	B5	C5	D5	E5
CALU	813	1.2469	10.5723	227.274	2.34e-51	5.95e-47	-0.103185	10.5723	1.61165	0.20426	0.745272	-0.291492	10.5723	12.8296	0.000341185	0.0039739	-0.386898	10.5723	22.549	2.05e-06	2.73e-05	350.838	126.94	325.283	315.547	266.853	296.879	116.624	260.941	252.225	203.226	272.043	115.791	275.007	288.099	234.235
TOMM20	9804	1.16487	7.37227	132.372	1.24e-30	1.57e-26	0.231718	7.37227	5.4888	0.0191387	0.192379	0.274391	7.37227	7.7124	0.00548428	0.0395033	0.304832	7.37227	9.45924	0.00210088	0.0128862	46.8169	24.6267	52.7974	57.8352	59.8868	47.0434	25.9668	45.9863	54.325	53.9981	54.1748	26.7819	52.2799	61.55	69.4163
SGPP1	81537	-1.20789	5.63253	130.715	2.86e-30	2.42e-26	-1.11652	5.63253	109.899	1.03e-25	8.72e-22	-0.0320495	5.63253	0.103186	0.74804	1	0.0535498	5.63253	0.281583	0.595666	0.950047	16.1	18.2629	18.0258	6.38833	17.9161	16.3303	16.0598	16.5194	7.37645	15.9533	16.0446	17.3032	16.8831	8.59585	16.4205
LZTFL1	54585	1.5498	4.30292	114.542	9.91e-27	6.29e-23	0.795468	4.30292	33.1387	8.58e-09	1.48e-06	0.0562872	4.30292	0.161938	0.687378	1	0.296442	4.30292	4.28636	0.0384193	0.143734	4.06537	2.38976	5.2228	7.29716	4.75344	5.219	2.93004	4.51072	7.87571	5.25175	2.6668	1.69638	4.04889	5.28152	4.35603
FAM167A	83648	-1.29525	4.45342	101.928	5.76e-24	2.92e-20	-0.902025	4.45342	46.4534	9.38e-12	4.1e-09	-0.0676122	4.45342	0.317117	0.573345	0.963089	0.19086	4.45342	2.38571	0.122449	0.343482	6.06326	8.42895	7.45946	2.9533	6.37894	3.57786	5.56594	4.90178	2.25357	4.74557	5.74098	6.17583	6.02828	2.98667	6.36365
MAP2K4	6416	0.950542	5.46767	97.0062	6.91e-23	2.92e-19	0.4309	5.46767	20.9084	4.82e-06	0.00029666	0.0590819	5.46767	0.377762	0.538803	0.930473	0.0387723	5.46767	0.159461	0.689654	1	11.6634	8.9279	12.3039	16.1073	12.7649	11.8754	7.31096	10.8442	13.9431	10.9056	10.2249	7.30098	10.1372	15.3928	11.0074
GATSL2	729438	1.11833	5.91066	90.5579	1.8e-21	6.51e-18	-0.0100929	5.91066	0.00804664	0.928523	1	0.358778	5.91066	10.3483	0.00129594	0.0120915	0.379737	5.91066	11.4458	0.000716574	0.00507645	9.20051	3.1452	7.79981	8.65296	10.1125	7.27604	3.86658	8.31363	7.87009	9.97499	7.17655	3.79592	7.84441	6.96158	10.642
RRAS	6237	-1.09693	5.3722	86.3481	1.51e-20	4.79e-17	-1.13965	5.3722	92.4394	6.94e-22	2.52e-18	-0.413983	5.3722	13.3092	0.000264105	0.00317991	-0.330269	5.3722	8.31077	0.00394107	0.0220417	45.9536	41.0516	41.5272	16.5105	34.8417	51.9755	48.8841	57.4973	27.2971	46.0435	48.3934	52.5628	57.4088	23.4298	35.8953
PTPMT1	114971	1.1297	4.75851	83.5443	6.23e-20	1.76e-16	0.00838158	4.75851	0.00532092	0.94185	1	0.157397	4.75851	1.93646	0.164054	0.48136	0.24124	4.75851	4.41035	0.0357215	0.135743	11.3755	4.59837	11.4763	12.1125	13.8855	9.81267	5.43369	10.9192	10.4219	10.8301	11.3669	4.95037	12.1028	10.2017	13.919
CDK6	1021	-0.970944	8.40827	79.3648	5.16e-19	1.31e-15	-0.637777	8.40827	34.3577	4.59e-09	8.75e-07	0.508272	8.40827	22.1413	2.53e-06	5.27e-05	0.338587	8.40827	9.84115	0.00170651	0.0107934	30.6598	35.7993	26.4318	16.6435	39.1774	23.3208	30.0855	20.5542	14.6065	26.7739	31.5683	41.9988	29.275	24.3967	43.4332
ESYT2	57488	0.896517	7.79852	78.7813	6.94e-19	1.6e-15	0.173793	7.79852	3.03834	0.0813189	0.464299	-0.059976	7.79852	0.360578	0.548186	0.93972	-0.0373105	7.79852	0.138957	0.70932	1	38.6175	20.0736	38.0152	40.9242	34.68	41.4818	27.2656	41.6999	46.5085	40.8195	38.232	24.8128	40.5942	46.3063	40.1364
MSRB3	253827	0.894187	7.37072	77.5907	1.27e-18	2.68e-15	-0.149754	7.37072	2.25975	0.132775	0.593233	-0.471779	7.37072	21.8487	2.95e-06	6.03e-05	-0.717238	7.37072	50.3327	1.3e-12	5.34e-11	51.7794	22.2524	40.7438	44.0643	29.6456	49.8925	25.4087	41.4955	42.0639	31.1603	39.7619	20.7624	36.611	40.627	25.0756
GMNN	51053	-1.27446	5.03782	76.9497	1.75e-18	3.42e-15	-0.908137	5.03782	38.2519	6.22e-10	1.64e-07	-0.262733	5.03782	3.41504	0.0646049	0.260773	-0.208642	5.03782	2.1095	0.146388	0.38927	23.6953	38.2568	34.6152	16.0788	27.9721	22.6882	30.2831	21.3804	9.92737	18.6568	35.2764	36.2496	29.3428	18.1081	24.1595
NRBF2	29982	0.96738	5.11622	74.9861	4.74e-18	8.59e-15	-0.0366176	5.11622	0.119379	0.729709	1	-0.13135	5.11622	1.45317	0.22802	0.591839	-0.330336	5.11622	9.18993	0.0024335	0.0145864	19.7042	10.3469	17.658	20.9881	18.1732	27.3328	12.3235	22.8736	22.0991	18.3627	19.1462	10.0967	16.8819	20.7361	15.6337
HIST1H4A	8359	-1.23386	5.05992	74.5135	6.02e-18	1.02e-14	-1.02815	5.05992	51.1174	8.7e-13	4.5e-10	-1.10458	5.05992	56.7221	5.02e-14	3.66e-12	-1.21911	5.05992	68.5871	1.21e-16	8.5e-15	117.933	156.317	108.147	63.3977	59.7777	98.2694	142.068	111.643	50.0414	45.0716	114.627	91.2152	88.287	50.4826	39.4969
PHF19	26147	-0.949641	5.81869	74.0693	7.54e-18	1.2e-14	-0.788012	5.81869	50.315	1.31e-12	6.51e-10	-0.241705	5.81869	4.97524	0.0257126	0.131752	-0.183795	5.81869	2.83077	0.092474	0.281224	14.6713	16.4151	14.3158	9.10539	13.2164	10.4201	14.3434	13.4691	6.354	11.0227	17.8534	16.7019	16.3838	9.33537	13.1319
STX12	23673	0.769242	6.15507	69.3809	8.12e-17	1.21e-13	-0.0791738	6.15507	0.779278	0.377362	0.88846	-0.20722	6.15507	4.96953	0.0257976	0.132054	-0.615861	6.15507	44.3609	2.73e-11	9.13e-10	32.3912	18.4043	25.2011	34.4271	22.3761	31.602	15.7265	22.0836	25.736	18.5979	24.6027	14.9444	19.3842	23.9942	16.8465
SLC2A3	6515	0.833495	6.5954	68.5296	1.25e-16	1.76e-13	0.920782	6.5954	82.4003	1.11e-19	2.82e-16	-0.106168	6.5954	1.09159	0.296118	0.661812	0.179592	6.5954	3.0384	0.081316	0.254821	23.1778	26.4407	30.0056	52.1607	28.7889	11.2662	13.0924	15.0661	20.5481	13.4477	23.68	21.8461	25.2316	39.2526	23.5734
GNPDA1	10007	-0.959094	5.59833	67.6983	1.91e-16	2.54e-13	0.00637992	5.59833	0.00273017	0.958329	1	1.1022	5.59833	99.093	2.41e-23	4.1e-21	1.8789	5.59833	259.217	2.54e-58	3.22e-55	10.8041	22.3933	22.655	11.8497	43.046	11.4284	21.7632	17.8087	10.5501	34.5423	11.4459	21.5989	17.3827	11.4537	46.811
NGRN	51335	0.711027	6.70195	65.1842	6.82e-16	8.65e-13	-0.0221954	6.70195	0.0662653	0.796854	1	0.0583377	6.70195	0.457146	0.498961	0.891858	0.0206745	6.70195	0.0569352	0.811407	1	62.5281	37.9625	63.4477	63.0615	67.0097	69.0298	40.8233	63.7392	61.9847	65.7484	62.227	37.7315	61.4286	65.5311	63.6235
PDCD6	10016	0.740389	5.70466	64.6006	9.17e-16	1.11e-12	0.0690678	5.70466	0.597581	0.439503	0.955828	-0.0316363	5.70466	0.122638	0.72619	1	-0.0744933	5.70466	0.67024	0.412968	0.746195	45.6159	30.1214	46.0623	48.1511	44.8064	47.8675	31.4147	46.3681	55.7145	45.4261	48.5931	27.8195	45.6647	45.5547	44.916
NTN1	9423	1.43936	4.44592	63.8367	1.35e-15	1.56e-12	-0.302299	4.44592	3.39591	0.0653581	0.409097	0.322185	4.44592	4.11547	0.0424928	0.193086	0.503112	4.44592	9.73617	0.00180677	0.0113175	3.38756	1.00943	3.18724	2.68328	4.71859	3.24297	1.53359	4.8906	3.26737	6.46301	4.9953	0.949839	5.30608	3.52605	5.34674
PDGFRA	5156	-1.01107	8.82571	63.6504	1.49e-15	1.64e-12	-0.263644	8.82571	4.37892	0.0363861	0.288932	0.32173	8.82571	6.58607	0.010278	0.0656286	0.8198	8.82571	41.9585	9.32e-11	2.87e-09	58.6328	109.577	101.187	50.4302	138.355	50.2445	82.7903	66.0367	41.8118	70.1721	42.4923	65.9141	53.0905	34.4683	69.7081
CCND1	595	-0.93887	10.4633	62.9267	2.15e-15	2.27e-12	-0.0694535	10.4633	0.347513	0.555524	1	0.474473	10.4633	16.3108	5.38e-05	0.00079473	1.14439	10.4633	92.4656	6.85e-22	8.78e-20	198.507	437.748	401.806	246.319	525.116	146.312	285.041	259.99	147.022	356.977	317.147	468.691	366.352	227.663	552.11
PPP2R1B	5519	0.858194	5.44123	62.6751	2.44e-15	2.47e-12	0.38857	5.44123	13.2748	0.000269003	0.0082221	0.120287	5.44123	1.23648	0.266151	0.622942	0.0578014	5.44123	0.281386	0.595794	0.950132	7.56181	6.68434	8.05042	11.7935	9.4403	7.33491	4.64042	6.51827	8.07863	6.19524	7.9595	5.32009	7.40623	10.3676	8.45992
HIST1H3H	8357	-1.14566	6.75357	60.8627	6.12e-15	5.97e-12	-0.934254	6.75357	40.3227	2.15e-10	6.35e-08	-0.764068	6.75357	27.0734	1.96e-07	5.2e-06	-0.879055	6.75357	35.6296	2.39e-09	5.94e-08	293.973	414.526	311.51	202.301	212.19	216.492	296.587	245.751	123.387	111.185	296.159	246.916	200.551	111.805	132.018
SLC36A1	206358	0.905821	5.28109	60.7246	6.56e-15	6.17e-12	0.336669	5.28109	8.80435	0.00300513	0.0534623	-0.167353	5.28109	2.19228	0.138704	0.432923	0.14745	5.28109	1.63269	0.201332	0.489326	6.84264	3.66405	8.38592	7.93616	6.15624	5.65583	4.53733	7.58619	7.93069	6.93544	6.4897	4.64577	7.65275	8.13249	8.02092
CDK4	1019	-0.858805	6.85197	60.0617	9.19e-15	8.33e-12	-0.499662	6.85197	20.1588	7.13e-06	0.00041094	0.0217284	6.85197	0.0399858	0.841508	1	0.422023	6.85197	14.7531	0.000122547	0.00108324	46.1022	64.5249	67.4478	30.6539	68.3808	45.1349	65.65	66.9138	37.3612	66.6334	62.3383	65.7419	67.1605	40.4861	69.6657
HIST1H2AB	8335	-1.13423	5.86634	59.8932	1e-14	8.76e-12	-0.854769	5.86634	33.7087	6.4e-09	1.17e-06	-0.615507	5.86634	17.5628	2.78e-05	0.00044351	-0.747498	5.86634	25.6565	4.08e-07	6.41e-06	146.338	228.434	158.781	110.935	115.507	123.03	173.83	135.511	67.1529	76.8309	145.89	122.692	96.4638	61.6551	65.1056
FOSL1	8061	-0.997739	6.39874	58.0322	2.58e-14	2.18e-11	-0.694345	6.39874	27.87	1.3e-07	1.46e-05	0.263535	6.39874	4.31122	0.0378619	0.176566	0.670507	6.39874	27.1578	1.88e-07	3.15e-06	42.1272	49.8364	51.6768	30.6093	64.8136	29.9153	41.0844	49.8911	21.1644	61.1904	61.4724	72.6901	71.7632	28.4123	80.6126
G3BP2	9908	0.745173	7.3987	55.9102	7.59e-14	6.21e-11	0.268793	7.3987	7.40113	0.00651829	0.0914616	0.35952	7.3987	13.2596	0.000271181	0.00325067	0.352735	7.3987	12.6916	0.000367311	0.00284997	35.1345	28.4604	39.1872	46.7888	48.7814	38.0525	26.373	34.4836	42.9344	44.1899	37.0187	24.5209	36.2349	43.267	47.9817
HIST1H4C	8364	-1.05426	7.03479	55.665	8.59e-14	6.66e-11	-0.859349	7.03479	37.0294	1.16e-09	2.64e-07	-0.325617	7.03479	5.37825	0.0203894	0.110643	-0.636647	7.03479	20.4306	6.18e-06	7.45e-05	423.982	578.197	402.243	305.61	333.203	332.102	457.378	305.058	169.641	224.589	440.926	357.908	272.942	203.967	228.042
GOPC	57120	0.847528	6.98204	55.6476	8.67e-14	6.66e-11	-0.148599	6.98204	1.76809	0.183618	0.705472	-0.0867218	6.98204	0.587265	0.443479	0.833194	-0.59728	6.98204	27.9026	1.28e-07	2.23e-06	30.5338	14.8786	20.9988	27.1659	19.9105	49.0683	21.6079	28.1591	37.0063	28.0189	30.0088	17.9819	26.7349	33.465	23.7678
AXL	558	-0.827907	9.57286	55.5609	9.06e-14	6.76e-11	-0.678998	9.57286	37.4592	9.33e-10	2.19e-07	0.449788	9.57286	16.6472	4.5e-05	0.000685509	0.692147	9.57286	39.0546	4.12e-10	1.15e-08	141.381	147.4	151.661	78.8439	230.285	119.661	155.795	170.29	84.4191	241.379	176.726	179.975	193.996	110.458	226.281
XRCC3	7517	-1.10531	4.00859	54.6399	1.45e-13	1.05e-10	-0.535619	4.00859	11.8672	0.000571308	0.0151765	-0.290591	4.00859	3.93355	0.0473321	0.208771	0.0566195	4.00859	0.139907	0.708373	1	4.40258	7.89705	6.71151	3.58749	6.16934	4.23379	7.54915	6.12341	3.39988	4.58278	8.0012	8.89664	8.11778	4.36368	6.36898
HDAC1	3065	-0.785269	5.95642	54.4836	1.57e-13	1.1e-10	-0.541863	5.95642	25.447	4.55e-07	4.28e-05	0.0231758	5.95642	0.0490999	0.824637	1	0.120872	5.95642	1.30936	0.252511	0.565767	29.6044	39.0455	34.4464	19.9703	37.5066	25.5236	33.5671	30.3528	19.8906	29.1382	33.0055	32.0455	29.7391	20.6735	29.6506
HIST1H3J	8356	-1.23476	6.0224	54.2963	1.72e-13	1.18e-10	-1.07142	6.0224	40.652	1.82e-10	5.56e-08	-0.765363	6.0224	20.9713	4.66e-06	9.16e-05	-0.943644	6.0224	31.5213	1.97e-08	4.14e-07	166.061	237.59	185.445	122.551	132.088	140.019	179.834	142.087	58.9428	67.0864	188.728	152.193	121.199	67.4563	72.1882
HIST1H3B	8358	-1.08594	8.01204	53.6648	2.38e-13	1.55e-10	-0.813459	8.01204	30.2845	3.73e-08	5.29e-06	-0.564405	8.01204	14.6935	0.000126485	0.00167386	-0.699462	8.01204	22.4227	2.19e-06	2.9e-05	672.095	963.764	706.537	485.333	517.191	478.027	730.825	532.9	275.543	311.356	734.916	604.711	490.784	337.065	356.332
THBD	7056	-1.59298	3.49206	53.7082	2.33e-13	1.55e-10	0.357972	3.49206	2.16755	0.14095	0.610873	0.0981739	3.49206	0.237399	0.626091	1	1.94138	3.49206	73.1148	1.22e-17	9.67e-16	0.391891	3.31031	3.47239	1.195	2.90533	1.23757	3.93452	4.27892	1.3726	4.40835	1.46715	4.46287	3.01839	1.29623	4.44465
MBTPS1	8720	0.769738	7.26611	53.4678	2.63e-13	1.67e-10	0.054242	7.26611	0.272346	0.601763	1	-0.167329	7.26611	2.5625	0.109425	0.371124	-0.2532	7.26611	5.8441	0.0156294	0.0692821	39.683	21.1351	31.9842	39.351	29.3515	39.9229	25.3744	39.6747	41.3523	37.6106	38.8854	26.0387	40.67	42.5521	32.9608
SLC35G2	80723	-1.11709	3.18959	53.0418	3.27e-13	2.02e-10	-0.348763	3.18959	4.31402	0.0377996	0.296151	-0.144688	3.18959	0.895984	0.343861	0.707781	0.219339	3.18959	1.83624	0.175393	0.44208	3.29376	5.49407	4.50366	2.42101	4.77092	4.37061	7.38755	5.34336	3.70419	4.22523	3.31034	5.82339	4.24879	2.49408	3.72833
DTL	51514	-0.963414	6.45313	52.9314	3.45e-13	2.04e-10	-0.524555	6.45313	15.6175	7.75e-05	0.00306386	-0.576877	6.45313	19.0043	1.3e-05	0.000228196	-0.40662	6.45313	9.32215	0.002264	0.0137045	16.0338	27.3536	23.7044	13.6808	16.7796	15.5268	23.0932	17.9499	10.3608	11.5797	26.8446	27.3632	23.2827	16.4563	15.2303
TMEM2	23670	0.69262	6.44299	52.9649	3.4e-13	2.04e-10	0.201471	6.44299	4.5936	0.0320916	0.270027	0.147431	6.44299	2.31596	0.128052	0.410249	-0.362302	6.44299	14.2176	0.00016284	0.00139611	14.9474	10.6257	10.5378	17.7277	10.6229	16.8126	11.849	12.0277	20.6194	12.9081	14.1825	10.1936	9.73758	14.6936	12.1838
CDC23	8697	-0.749699	5.70143	52.3957	4.54e-13	2.62e-10	-0.482154	5.70143	21.0989	4.36e-06	0.00027322	0.11802	5.70143	1.3142	0.251636	0.615813	0.0465596	5.70143	0.202293	0.652876	1	15.8202	20.9545	16.5742	10.5295	18.0612	16.7441	18.5342	15.0441	11.1096	15.0136	17.682	20.9668	16.143	14.4596	18.9455
LMAN2L	81562	-0.890531	4.47187	51.0047	9.21e-13	5.19e-10	-0.850203	4.47187	45.2706	1.72e-11	6.91e-09	0.933818	4.47187	70.2585	5.2e-17	5.32e-15	0.879973	4.47187	61.0081	5.68e-15	3.17e-13	7.8027	8.63001	8.11639	3.98075	14.9602	8.39551	8.42254	7.70431	4.80731	13.5068	8.94947	8.73713	8.36303	5.151	17.959
NRAS	4893	0.745135	7.33363	50.8223	1.01e-12	5.58e-10	0.331832	7.33363	10.2281	0.0013832	0.0306734	0.497059	7.33363	22.9252	1.68e-06	3.64e-05	0.418749	7.33363	16.2184	5.64e-05	0.000545075	34.7248	28.3369	35.259	46.82	47.2297	31.9776	23.669	27.8332	36.128	37.6645	35.3986	24.7211	34.0616	46.32	52.5559
HIST1H3F	8968	-1.11837	7.31271	49.8666	1.65e-12	8.88e-10	-0.897949	7.31271	32.1598	1.42e-08	2.25e-06	-0.832428	7.31271	27.6374	1.46e-07	3.99e-06	-0.988093	7.31271	38.4114	5.73e-10	1.57e-08	453.766	660.943	485.234	325.968	337.658	335.203	452.454	357.161	181.382	179.899	411.154	348.632	274.757	172.033	134.479
ATP9A	10079	0.804097	6.54743	49.189	2.32e-12	1.23e-09	0.273406	6.54743	5.81463	0.0158934	0.171137	-0.331952	6.54743	8.42991	0.00369099	0.028679	-0.230275	6.54743	4.00921	0.0452523	0.163	13.1205	7.60971	12.4175	13.5828	8.09382	13.4235	10.0628	15.4381	17.9543	14.0211	11.4027	8.8287	13.1524	14.7716	10.8519
HIST1H2AL	8332	-1.103	7.03851	48.9847	2.58e-12	1.32e-09	-1.01627	7.03851	41.4275	1.22e-10	3.98e-08	-0.747118	7.03851	22.6374	1.96e-06	4.16e-05	-0.945174	7.03851	35.8187	2.17e-09	5.41e-08	379.502	517.479	414.349	283.087	279.234	277.42	326.935	264.262	115.432	141.135	368.497	286.413	245.815	146.067	143.518
BOD1	91272	0.710025	5.41269	48.9284	2.65e-12	1.32e-09	0.00933218	5.41269	0.00908493	0.924065	1	0.25723	5.41269	7.25087	0.00708665	0.0485371	0.39617	5.41269	16.6085	4.59e-05	0.000453532	20.9059	12.1883	24.247	22.8153	29.8745	21.9867	15.1654	25.1878	21.3752	27.9979	22.3455	12.9372	22.4987	21.5274	28.0864
CDC25A	993	-1.14653	4.97604	48.9564	2.62e-12	1.32e-09	-0.701362	4.97604	17.8659	2.37e-05	0.00115863	-0.0855609	4.97604	0.286408	0.592531	0.980522	0.154744	4.97604	0.908249	0.340579	0.650835	5.99417	11.31	10.4459	5.63383	10.581	6.3809	8.16304	7.58332	3.14506	6.37836	11.7942	13.2715	10.0092	6.19075	9.76136
HIST1H3A	8350	-1.10908	5.84549	48.013	4.23e-12	2.07e-09	-0.822787	5.84549	26.2222	3.04e-07	3.04e-05	-0.553836	5.84549	11.9626	0.000542799	0.00581051	-0.700685	5.84549	18.9873	1.32e-05	0.000146292	131.395	210.528	139.01	110.484	114.091	114.258	159.883	126.171	60.0739	70.718	175.707	149.815	116.238	74.2282	79.9814
TMED8	283578	-1.24601	3.14335	47.9287	4.42e-12	2.12e-09	-1.00765	3.14335	29.5734	5.38e-08	7.15e-06	-0.168621	3.14335	1.0199	0.312542	0.670554	-0.000156888	3.14335	7.93e-07	0.999289	1	8.83854	11.4128	11.556	3.45727	8.42507	7.65317	9.1478	9.65848	4.62993	9.27451	11.1731	12.0908	9.80172	5.70625	9.90176
AKIRIN1	79647	0.576757	6.12513	47.7308	4.89e-12	2.3e-09	0.246214	6.12513	8.86838	0.00290152	0.052299	0.150079	6.12513	3.16342	0.0753051	0.290072	-0.034927	6.12513	0.171014	0.679212	1	27.6523	22.3624	24.6589	35.3812	27.2038	23.7166	19.6239	21.5927	27.4692	23.7287	27.7886	20.966	23.3621	31.2607	26.337
HIST1H4D	8360	-1.04658	6.77999	47.679	5.02e-12	2.32e-09	-0.842852	6.77999	30.9522	2.64e-08	3.9e-06	-0.438019	6.77999	8.46766	0.00361515	0.0281846	-0.615492	6.77999	16.5958	4.63e-05	0.000456228	384.705	558.498	411.135	297.814	331.363	307.692	415.674	294.609	144.173	195.724	327.521	256.828	228.721	157.856	171.362
HIST1H3G	8355	-1.0371	7.34188	47.3368	5.98e-12	2.71e-09	-0.827247	7.34188	30.2219	3.85e-08	5.41e-06	-0.620836	7.34188	17.162	3.43e-05	0.000539486	-0.658268	7.34188	19.1441	1.21e-05	0.000135944	433.687	596.183	501.533	319.84	377.113	332.162	458.99	365.59	169.322	211.689	406.403	338.161	305.405	197.841	190.442
PVRL1	5818	-1.06534	3.12249	46.926	7.37e-12	3.28e-09	-0.920955	3.12249	32.923	9.59e-09	1.59e-06	-0.0555667	3.12249	0.164929	0.684658	1	0.175558	3.12249	1.49395	0.221605	0.526591	0.966787	1.15371	1.29282	0.601584	1.37679	1.62317	1.78406	1.88042	0.902799	1.78895	2.15895	2.31417	2.38816	0.986049	2.15307
RFK	55312	0.844818	4.99487	46.8308	7.74e-12	3.38e-09	0.062229	4.99487	0.272787	0.601468	1	0.117277	4.99487	0.947154	0.330445	0.693306	-0.0275976	4.99487	0.05207	0.8195	1	14.6958	8.99621	15.9523	17.4244	15.256	13.7848	7.56395	9.80512	11.864	10.8984	10.3193	6.04589	9.76145	11.486	11.9245
HIST1H1B	3009	-1.03488	8.76791	46.7425	8.1e-12	3.4e-09	-0.844136	8.76791	31.2209	2.3e-08	3.46e-06	-0.60296	8.76791	16.0847	6.06e-05	0.000884655	-0.783032	8.76791	26.9033	2.14e-07	3.54e-06	722.871	1029.42	826.972	569.991	578.049	551.989	723.266	505.354	266.101	285.416	641.266	520.847	437.467	299.499	314.625
HIST1H4I	8294	-1.20755	4.93057	46.7867	7.91e-12	3.4e-09	-0.975008	4.93057	29.9955	4.33e-08	5.94e-06	-0.599073	4.93057	11.6253	0.000650609	0.00678672	-0.673222	4.93057	14.4136	0.000146736	0.00127371	107.015	157.795	128.336	76.0773	95.7857	83.2622	128.876	94.3123	44.1929	58.6869	80.3838	58.823	53.619	29.2084	31.8887
TCP11L2	255394	1.43116	3.61198	46.7257	8.17e-12	3.4e-09	0.452439	3.61198	5.19092	0.0227052	0.215674	0.183523	3.61198	0.766532	0.381292	0.757775	-0.229449	3.61198	1.23543	0.266354	0.57877	6.41878	1.89009	2.95006	7.73282	4.27367	9.09637	5.74902	7.03645	12.5592	8.66906	2.61586	1.84438	3.28943	4.29011	2.69539
HIST1H2BE	8344	-1.14971	6.1796	46.6802	8.36e-12	3.42e-09	-0.873243	6.1796	26.8544	2.19e-07	2.33e-05	-0.586949	6.1796	12.3071	0.000451235	0.00500394	-0.652433	6.1796	15.0547	0.000104437	0.000939528	189.954	314.547	237.901	153.515	174.128	166.08	237.684	185.923	81.3472	102.995	193.785	151.479	127.048	83.2882	92.8859
HIST1H2AH	85235	-1.0769	6.9454	46.1816	1.08e-11	4.34e-09	-0.932676	6.9454	34.6242	4e-09	7.86e-07	-0.54028	6.9454	11.723	0.000617316	0.00649013	-0.831283	6.9454	27.4597	1.6e-07	2.74e-06	318.649	460.695	307.381	226.176	247.668	263.634	352.631	262.925	133.363	152.574	353.067	254.923	209.866	147.883	145.79
MTMR9	66036	-0.643913	6.13639	45.9628	1.21e-11	4.78e-09	-0.312228	6.13639	10.5236	0.00117862	0.0269131	0.128876	6.13639	1.8262	0.176577	0.504286	0.0420199	6.13639	0.192522	0.660826	1	9.55204	13.3761	9.81799	7.72816	10.2558	9.88803	11.5586	8.66581	7.10006	9.03217	8.77633	10.6342	8.11622	7.87137	9.77058
HIST1H2BL	8340	-1.17059	5.8985	45.8532	1.27e-11	4.97e-09	-0.983371	5.8985	32.413	1.25e-08	2.01e-06	-0.672763	5.8985	15.18	9.77e-05	0.00133734	-0.94393	5.8985	29.5179	5.54e-08	1.04e-06	174.609	252.942	175.944	113.827	140.473	143.437	196.07	133.729	63.4915	69.7775	157.428	119.167	99.1823	72.5479	56.0233
PTPN1	5770	0.729666	5.74593	45.6787	1.39e-11	5.36e-09	0.0246341	5.74593	0.0546685	0.81513	1	0.14399	5.74593	1.89006	0.169195	0.490737	0.169115	5.74593	2.56587	0.109193	0.317527	14.0347	10.0771	16.2386	18.1018	17.3025	15.6487	8.56832	15.5562	14.9208	16.4316	17.502	10.3171	16.1895	14.942	19.4003
LRRC40	55631	-0.825321	5.33895	45.6392	1.42e-11	5.38e-09	-0.692009	5.33895	31.522	1.97e-08	3.03e-06	-0.112728	5.33895	0.876252	0.34923	0.715885	-0.14226	5.33895	1.37502	0.240951	0.550554	15.9699	20.1164	18.558	9.81643	16.4838	14.7703	14.0619	12.6443	7.97246	10.1421	13.5306	14.8388	12.6805	9.65537	14.0224
PLA2G15	23659	-0.71887	4.71174	45.1498	1.83e-11	6.81e-09	-0.173054	4.71174	2.37345	0.123414	0.573527	-0.000632475	4.71174	3.65e-05	0.99518	1	0.396996	4.71174	13.1625	0.000285607	0.00227419	8.19219	11.5805	10.4381	6.73635	10.9737	6.45355	10.805	10.0055	6.31286	9.48846	9.32336	12.6186	11.0816	8.26295	11.0778
MCFD2	90411	0.639336	8.15297	44.9248	2.05e-11	7.53e-09	0.0944661	8.15297	0.995215	0.318471	0.82428	-0.116161	8.15297	1.50252	0.220284	0.580974	-0.0328743	8.15297	0.119808	0.729243	1	72.3544	49.8034	82.2738	77.8445	75.4884	71.1713	48.1853	73.2817	71.9656	64.8381	62.3422	43.1011	63.212	69.7149	61.2151
SBNO1	55206	0.663508	6.99065	44.79	2.19e-11	7.95e-09	0.122132	6.99065	1.55024	0.213101	0.758873	0.212889	6.99065	4.69012	0.0303366	0.149992	0.112285	6.99065	1.29963	0.254282	0.567667	12.3918	8.82821	12.1662	13.7792	13.2805	12.1011	8.02131	10.2941	12.0576	11.5809	11.6795	8.0217	11.3486	13.6008	14.3432
TMEM173	340061	-0.754554	5.55992	44.682	2.32e-11	8.17e-09	-0.447276	5.55992	15.232	9.51e-05	0.00359998	-0.212124	5.55992	3.56434	0.0590331	0.244468	-0.0780113	5.55992	0.469526	0.493205	0.842685	15.0425	17.6563	14.5028	10.4934	14.0124	19.8497	26.4188	25.7708	18.0814	23.1264	29.5777	36.2052	31.3117	18.5718	23.439
RDH11	51109	-0.78616	5.89452	44.6988	2.3e-11	8.17e-09	-0.700153	5.89452	35.1075	3.12e-09	6.38e-07	-0.157576	5.89452	1.86506	0.172042	0.496535	-0.0494826	5.89452	0.180755	0.670725	1	23.2911	29.5667	31.0281	14.7253	26.9269	28.4505	25.1249	25.16	16.1432	21.0307	21.6447	23.3085	23.162	14.1884	22.9907
RBPJ	3516	0.921435	7.4472	44.5296	2.51e-11	8.71e-09	0.471253	7.4472	11.8202	0.000585904	0.0154349	0.254594	7.4472	3.49211	0.061662	0.252104	0.640217	7.4472	21.673	3.23e-06	4.13e-05	23.0196	20.282	43.6908	38.1459	48.5434	21.2534	14.3767	23.1645	27.5826	26.1009	27.245	18.433	29.534	34.6673	40.4221
GINS1	9837	-0.895956	5.07342	43.7878	3.66e-11	1.25e-08	-0.536899	5.07342	15.3322	9.02e-05	0.00344491	-0.159769	5.07342	1.40841	0.23532	0.601676	-0.101517	5.07342	0.557884	0.455114	0.797638	9.58015	13.8356	11.8986	7.50467	10.5039	8.83898	12.3107	10.0639	5.04802	8.35703	12.5151	13.3389	10.0363	8.9687	9.91599
HIST1H2AI	8329	-1.05805	6.47635	43.4104	4.44e-11	1.47e-08	-0.966431	6.47635	36.0771	1.9e-09	4.04e-07	-0.66363	6.47635	17.1462	3.46e-05	0.000543339	-0.861987	6.47635	28.6968	8.46e-08	1.53e-06	254.862	365.138	292.048	183.66	191.562	198.216	246.412	179.269	94.4019	93.1837	229.138	156.575	152.851	92.738	111.309
IKBKE	9641	-0.894685	3.65601	43.4041	4.45e-11	1.47e-08	-0.584568	3.65601	17.1085	3.53e-05	0.00161887	-0.226572	3.65601	2.76937	0.0960838	0.341968	-0.185287	3.65601	1.77578	0.182669	0.455084	3.05008	4.26891	3.64168	1.92225	3.08623	4.05924	5.17712	3.99993	3.13786	3.53402	4.02051	4.36575	3.81514	2.39689	3.17203
ORC1	4998	-1.09752	4.65407	43.4237	4.41e-11	1.47e-08	-0.629941	4.65407	13.9267	0.000190079	0.00631993	-0.0694868	4.65407	0.180878	0.67062	1	0.119631	4.65407	0.520252	0.470734	0.816607	6.18866	10.9113	8.30372	4.85469	10.2124	5.75067	8.55675	7.09468	3.36048	6.38946	10.8372	11.4916	10.2059	6.54098	7.58689
HIST1H1E	3008	-0.799503	8.39064	43.3018	4.69e-11	1.53e-08	-0.608073	8.39064	25.0941	5.46e-07	4.93e-05	-0.524494	8.39064	18.7007	1.53e-05	0.000261071	-0.613727	8.39064	25.4914	4.44e-07	6.93e-06	565.735	770.494	624.663	461.202	441.736	410.41	509.922	403.358	242.694	261.907	448.794	397.981	349.039	265.41	255.799
ERLIN1	10613	-0.748756	6.81833	43.2718	4.76e-11	1.53e-08	-0.619522	6.81833	29.5262	5.52e-08	7.25e-06	-0.155686	6.81833	1.92041	0.165812	0.484561	-0.0358218	6.81833	0.100606	0.751104	1	38.433	48.6615	48.3632	24.1621	43.1273	28.7354	31.4325	29.8054	17.3851	25.4961	34.1398	32.0174	33.4738	24.4704	31.7519
HIST1H1D	3007	-0.996861	7.45322	43.1832	4.98e-11	1.58e-08	-0.752372	7.45322	24.6729	6.79e-07	5.9e-05	-0.981152	7.45322	41.3079	1.3e-10	5.83e-09	-1.15	7.45322	56.0659	7.01e-14	3.4e-12	319.992	481.381	385.886	245.867	210.174	258.135	340.204	227.467	139.647	98.5779	195.831	167.183	133.887	102.263	72.6305
FOXN2	3344	-0.867378	5.89937	43.1576	5.05e-11	1.58e-08	-0.558477	5.89937	17.6683	2.63e-05	0.00125963	0.26503	5.89937	4.13533	0.041997	0.19121	0.224044	5.89937	2.92412	0.0872649	0.268929	11.5525	16.7737	14.5123	8.16987	16.2276	10.921	12.7636	8.65972	6.93788	9.308	9.4297	10.5717	8.62106	6.61574	12.3677
ZNHIT6	54680	0.66643	4.8515	43.0882	5.23e-11	1.62e-08	0.0772926	4.8515	0.622955	0.429951	0.946035	0.172918	4.8515	3.02804	0.0818366	0.3068	0.038626	4.8515	0.149641	0.698879	1	5.06958	3.48892	4.95405	5.22432	5.20638	4.76122	3.18505	4.38389	4.9795	4.79025	5.07784	3.23556	4.25059	5.53196	5.33467
HIST1H2AJ	8331	-1.09078	6.22195	42.926	5.69e-11	1.74e-08	-1.13737	6.22195	46.1514	1.09e-11	4.71e-09	-0.482748	6.22195	8.54911	0.0034569	0.0271092	-0.703301	6.22195	18.0044	2.2e-05	0.000234437	227.181	322.527	249.95	165.21	205.784	194.712	183.204	170.003	68.9545	93.0818	199.88	140.73	137.663	74.2562	110.802
PTPN13	5783	0.768122	7.20012	42.7105	6.35e-11	1.89e-08	-0.135683	7.20012	1.36732	0.242273	0.786627	-0.118817	7.20012	1.02794	0.310643	0.670554	-0.576746	7.20012	24.2132	8.62e-07	1.25e-05	22.9957	9.49166	14.1601	17.5427	13.5073	29.8854	16.6141	22.2812	26.6703	19.7406	14.34	9.68062	12.3233	16.2355	11.4074
CDCA5	113130	-0.831054	5.94068	42.7138	6.34e-11	1.89e-08	-0.450674	5.94068	12.3528	0.000440324	0.012441	0.000475255	5.94068	1.41e-05	0.997006	1	0.172909	5.94068	1.86096	0.172514	0.437257	19.2317	30.876	27.4699	17.4574	27.7088	17.5178	25.7793	21.3348	12.9556	18.5305	31.3204	30.2699	26.7287	19.0164	30.42
TCEB3	6924	0.636636	6.71905	42.4301	7.33e-11	2.16e-08	0.0653502	6.71905	0.45907	0.498059	1	0.488579	6.71905	25.8784	3.64e-07	9.12e-06	0.407274	6.71905	17.8854	2.35e-05	0.000248098	19.8944	14.038	19.2639	23.6678	28.0168	19.641	13.4906	17.799	19.797	23.2806	24.3838	15.3588	23.4574	23.2075	33.9355
NAGPA	51172	-1.06192	3.61812	42.345	7.65e-11	2.23e-08	-0.844003	3.61812	25.397	4.67e-07	4.34e-05	-0.00110418	3.61812	5.18e-05	0.994256	1	0.249839	3.61812	2.56827	0.109027	0.317191	4.79673	4.94681	4.16171	2.18118	5.43781	4.66508	6.68048	7.20936	3.41638	7.09243	6.50884	7.13735	8.03762	3.40857	6.50019
HIST1H3C	8352	-0.979197	7.62641	42.0176	9.05e-11	2.58e-08	-0.829688	7.62641	30.1283	4.04e-08	5.64e-06	-0.67813	7.62641	20.1845	7.03e-06	0.000130882	-0.868231	7.62641	32.807	1.02e-08	2.25e-07	570.036	784.958	554.191	439.042	429.753	414.522	532.095	430.129	224.522	223.563	552.926	440.756	381.373	242.975	229.894
C7orf49	78996	-0.719491	5.0615	42.0064	9.1e-11	2.58e-08	-0.584541	5.0615	26.9361	2.1e-07	2.27e-05	0.295429	5.0615	7.72248	0.00545373	0.0393168	0.364382	5.0615	11.4121	0.000729669	0.00515626	15.1989	16.2407	17.1512	9.34796	20.0316	15.6914	20.8828	17.4708	12.1737	22.1849	20.2817	19.1763	19.0044	12.721	23.6854
WSB1	26118	0.59753	6.19512	41.9908	9.17e-11	2.58e-08	0.112073	6.19512	1.51681	0.218104	0.765187	-0.00621235	6.19512	0.00447347	0.946674	1	-0.241086	6.19512	6.74456	0.00940341	0.0456128	27.9629	18.6314	22.8424	27.6694	23.241	31.562	20.9738	24.8918	31.3561	24.3287	26.6615	21.9966	25.4899	34.2508	25.3119
E2F8	79733	-1.08582	3.74662	41.1818	1.39e-10	3.87e-08	-1.22914	3.74662	52.6234	4.04e-13	2.38e-10	-0.456907	3.74662	8.12513	0.0043656	0.0329714	-0.472202	3.74662	8.45554	0.00363934	0.0205444	4.52122	5.07632	5.89324	2.47616	4.5088	3.84809	3.84199	3.7554	1.53239	2.48689	4.57059	3.06272	3.51709	1.64263	2.63242
HIST1H4H	8365	-0.910078	6.87035	40.8008	1.69e-10	4.65e-08	-0.729961	6.87035	26.1655	3.13e-07	3.12e-05	-0.654577	6.87035	20.9998	4.59e-06	9.04e-05	-0.750706	6.87035	27.4289	1.63e-07	2.78e-06	385.955	565.158	372.771	296.308	298.352	310.054	393.591	348.166	189.679	198.185	380.046	303.799	294.202	182.85	165.179
GABPA	2551	0.683054	5.74027	40.7459	1.73e-10	4.68e-08	0.0590864	5.74027	0.31821	0.572685	1	0.247824	5.74027	5.5763	0.0182052	0.10126	0.147677	5.74027	1.96504	0.160975	0.415822	11.2506	8.18207	11.2184	12.4021	13.6262	12.6485	7.37147	10.4892	11.2991	10.9662	8.81874	5.67387	8.72194	10.2092	11.4533
KIAA0101	9768	-0.893397	5.09457	40.7528	1.73e-10	4.68e-08	-0.598364	5.09457	17.8922	2.34e-05	0.00114711	-0.0466279	5.09457	0.11067	0.739383	1	-0.236651	5.09457	2.83632	0.0921552	0.280653	28.6822	39.4551	31.0903	21.4464	30.4422	18.9079	25.0677	16.1273	11.5305	12.0663	22.3302	22.459	16.0365	14.1252	19.3301
MCM10	55388	-0.977208	5.81414	40.3385	2.14e-10	5.7e-08	-0.660954	5.81414	18.3191	1.87e-05	0.000951264	-0.0404446	5.81414	0.0709218	0.789999	1	-0.00949809	5.81414	0.00384858	0.950533	1	10.214	16.6572	14.4771	8.65739	15.8402	10.2038	12.9734	10.2944	5.25234	9.06141	17.4432	17.0621	13.6303	10.3963	12.7211
GSG2	83903	-0.804949	4.2969	40.1314	2.37e-10	6.27e-08	-0.63672	4.2969	24.089	9.2e-07	7.63e-05	0.0119351	4.2969	0.00934314	0.922996	1	0.0241609	4.2969	0.037176	0.847107	1	6.41589	9.12859	8.08422	4.65582	7.5982	6.16866	6.33356	5.83541	3.89875	5.7345	9.22686	9.01001	8.04952	5.4493	8.9175
HIST1H2AK	8330	-0.951054	5.10678	39.9046	2.67e-10	6.97e-08	-0.928922	5.10678	37.6571	8.43e-10	2e-07	-0.823355	5.10678	29.7888	4.82e-08	1.43e-06	-0.795545	5.10678	27.4067	1.65e-07	2.8e-06	99.2111	118.099	101.393	63.214	66.4702	71.6881	89.8264	100.637	41.9266	51.5865	94.6628	69.1084	72.3034	38.1291	38.7163
HMMR	3161	-0.942691	5.67199	39.6619	3.02e-10	7.75e-08	-0.602813	5.67199	16.0824	6.06e-05	0.00251395	-0.692872	5.67199	21.0457	4.48e-06	8.87e-05	-0.741806	5.67199	23.7857	1.08e-06	1.53e-05	21.6177	32.632	26.5126	16.0293	18.1617	13.0115	16.4334	11.0033	6.37636	6.38402	17.6711	18.8113	15.4355	13.4157	8.85376
HIST1H1C	3006	-0.752179	8.59445	39.6587	3.02e-10	7.75e-08	-0.532915	8.59445	19.9414	7.99e-06	0.00045421	-0.357126	8.59445	8.98634	0.00272005	0.0221738	-0.473919	8.59445	15.7618	7.18e-05	0.000675749	641.488	869.466	703.651	536.052	539.902	525.631	697.413	523.533	358.094	386.51	557.949	495.51	407.904	329.765	343.965
HIST1H2BK	85236	-0.876168	8.12793	39.5323	3.23e-10	8.19e-08	-0.718374	8.12793	26.6192	2.48e-07	2.58e-05	-0.517608	8.12793	13.8814	0.000194718	0.00243459	-0.707244	8.12793	25.7588	3.87e-07	6.11e-06	409.345	558.097	402.004	320.591	304.092	342.622	448.63	349.018	196.39	215.238	415.502	326.918	286.932	211.691	210.679
CDC42SE2	56990	-0.695156	5.1441	39.4038	3.45e-10	8.66e-08	-0.426352	5.1441	14.2716	0.000158237	0.00546165	0.142352	5.1441	1.66637	0.196746	0.542114	0.0684275	5.1441	0.379035	0.53812	0.89226	10.8811	14.112	12.1114	8.34668	12.7894	9.10885	10.3434	7.75109	5.9633	7.76873	9.01155	10.6406	8.00284	7.34151	10.1993
MPV17L2	84769	-0.925432	3.74033	39.2726	3.69e-10	9.17e-08	-0.863632	3.74033	33.1551	8.51e-09	1.48e-06	-0.147379	3.74033	1.16263	0.28092	0.643157	0.0463684	3.74033	0.108374	0.742003	1	9.10308	9.59864	10.9929	5.04194	9.21096	8.62691	10.0518	11.6122	6.05126	11.6719	12.7657	12.3041	12.3379	5.67504	10.5736
SMAP1	60682	0.607652	5.23772	39.2177	3.79e-10	9.34e-08	-0.0748764	5.23772	0.640387	0.423571	0.941056	-0.152172	5.23772	2.52526	0.112036	0.376406	-0.276235	5.23772	8.25066	0.00407372	0.0226686	13.6793	8.82569	12.8669	11.8843	11.7596	13.5635	8.38727	12.2365	13.0934	10.7435	11.8214	7.12563	10.7469	12.0301	9.75581
EXO1	9156	-0.872737	5.51073	38.9757	4.29e-10	1.05e-07	-0.557845	5.51073	15.6908	7.46e-05	0.0029705	-0.262412	5.51073	3.54486	0.0597303	0.246872	-0.247658	5.51073	3.10538	0.0780342	0.247183	12.6453	19.5698	17.2483	10.7677	15.2552	11.8753	15.6651	11.8159	7.12098	9.42144	16.2564	15.8405	12.7131	10.2349	10.2886
POLQ	10721	-0.725652	5.90752	38.9269	4.4e-10	1.06e-07	-0.400248	5.90752	11.633	0.000647925	0.0167594	-0.130081	5.90752	1.25677	0.262263	0.617193	-0.0860069	5.90752	0.541229	0.461924	0.806166	7.7703	10.7302	9.65411	6.07502	8.44618	5.22609	7.1643	5.27257	3.79154	4.29929	7.35512	7.62204	6.37996	5.63984	6.80788
MYBL2	4605	-0.755748	6.32214	38.4489	5.62e-10	1.35e-07	-0.549443	6.32214	20.1628	7.11e-06	0.00041094	-0.43405	6.32214	12.6856	0.000368474	0.00424901	-0.382874	6.32214	9.78225	0.00176204	0.0110811	21.8227	30.0747	24.6616	18.7507	20.2337	25.6247	33.8108	30.6136	16.9095	20.3895	47.8701	41.6555	40.6731	27.72	30.3426
HIST1H3D	8351	-0.960219	7.21789	38.1041	6.71e-10	1.59e-07	-0.778665	7.21789	25.0128	5.7e-07	5.08e-05	-0.879121	7.21789	31.7813	1.73e-08	5.58e-07	-0.925288	7.21789	34.8576	3.55e-09	8.54e-08	194.069	287.044	236.357	165.022	151.767	163.832	202.391	170.372	82.5786	83.6625	198.665	165.885	149.699	94.9307	74.9315
ZBTB47	92999	-0.632054	6.29652	38.0778	6.8e-10	1.6e-07	-0.307896	6.29652	8.83168	0.00296045	0.0529646	0.329717	6.29652	10.8375	0.000994647	0.00964572	0.623397	6.29652	37.5411	8.95e-10	2.38e-08	11.5952	14.3011	13.1558	7.9204	16.7109	12.3111	15.3079	16.4723	10.9175	22.1607	12.6366	16.1665	15.3788	10.922	17.6858
HIST1H2BI	8346	-0.921494	6.97676	37.9174	7.38e-10	1.72e-07	-0.733279	6.97676	23.9786	9.74e-07	7.93e-05	-0.754168	6.97676	25.2755	4.97e-07	1.21e-05	-0.841482	6.97676	31.1853	2.35e-08	4.83e-07	356.475	508.867	413.215	291.697	284.191	299.362	396.789	312.264	167.515	156.615	328.265	263.728	235.575	161.557	140.347
MTA2	9219	-0.578585	6.96172	37.716	8.18e-10	1.89e-07	-0.559372	6.96172	35.0621	3.19e-09	6.43e-07	0.0600694	6.96172	0.417885	0.517994	0.910798	0.103055	6.96172	1.21823	0.269708	0.581278	39.4927	42.2949	42.2943	24.8991	42.7954	39.6577	40.902	39.9615	27.4319	43.5266	47.813	44.9794	48.4553	34.0592	49.8336
FANCA	2175	-0.709538	5.44702	37.622	8.59e-10	1.95e-07	-0.479707	5.44702	16.8653	4.01e-05	0.00179547	-0.464674	5.44702	15.7745	7.14e-05	0.00102048	-0.438908	5.44702	13.8585	0.000197101	0.00164398	8.28428	9.07102	8.11924	5.98705	5.7413	6.39258	9.92545	8.11521	4.89553	5.63408	11.1873	10.8991	9.77892	7.61967	7.57817
SHCBP1	79801	-0.806647	6.57117	37.6126	8.63e-10	1.95e-07	-0.643148	6.57117	23.8922	1.02e-06	8.18e-05	-0.279913	6.57117	4.591	0.0321403	0.156711	-0.306498	6.57117	5.46729	0.0193756	0.0825009	30.4552	41.9007	36.0904	20.4526	30.3166	27.4209	30.5349	25.5309	14.7106	18.3695	38.4363	35.049	33.1417	27.5999	30.4448
CERS6	253782	-0.707699	5.81271	37.4701	9.28e-10	2.07e-07	-0.640603	5.81271	30.4012	3.51e-08	5.01e-06	-0.204329	5.81271	3.16526	0.0752205	0.28985	-0.274222	5.81271	5.64098	0.0175454	0.0762303	9.4833	10.1968	10.2303	5.83606	9.88245	7.79009	8.3199	6.82551	4.74895	5.42958	10.0617	10.0808	9.17404	7.00801	7.60368
DDX18	8886	0.581919	6.56154	37.4797	9.24e-10	2.07e-07	0.0805708	6.56154	0.736252	0.390864	0.903492	0.0581854	6.56154	0.382673	0.536176	0.92866	0.0358591	6.56154	0.143852	0.704481	1	25.9709	20.4204	28.4274	27.1216	29.848	23.9424	16.2907	22.269	24.3653	22.3394	28.6088	18.8216	26.8116	31.7157	28.6773
DPYSL3	1809	0.597706	7.2637	37.408	9.58e-10	2.11e-07	0.0269419	7.2637	0.0774716	0.780754	1	-0.158251	7.2637	2.64845	0.103651	0.359028	-0.180326	7.2637	3.42064	0.0643859	0.212849	21.3202	14.1009	19.6078	20.747	18.0251	35.7296	23.9838	35.8278	38.4072	34.7758	34.5733	23.7516	35.6854	34.9158	28.7008
TMEM65	157378	0.697258	4.88259	37.031	1.16e-09	2.54e-07	0.176958	4.88259	2.50165	0.113727	0.552454	0.0469577	4.88259	0.174227	0.676383	1	0.0634775	4.88259	0.310076	0.577633	0.931276	6.77628	5.16491	8.32252	8.61593	7.69849	6.9261	4.43281	5.80013	6.34691	6.31795	7.13441	4.95381	7.08353	8.74104	7.83069
SESN3	143686	1.07486	3.70853	37.0116	1.17e-09	2.55e-07	0.186174	3.70853	1.2337	0.266688	0.793124	-0.764996	3.70853	15.5461	8.05e-05	0.00113546	-1.30118	3.70853	46.8927	7.5e-12	2.72e-10	0.590579	0.330631	0.27688	0.572905	0.210259	3.77935	2.01206	2.20731	4.24461	1.43597	1.11368	0.589818	1.15639	1.44464	0.542226
TBC1D13	54662	-0.695967	4.87234	36.683	1.39e-09	2.99e-07	-0.475661	4.87234	16.4761	4.93e-05	0.00211839	0.065672	4.87234	0.340907	0.559306	0.951119	0.143762	4.87234	1.58277	0.208362	0.502551	8.02542	8.39932	7.26075	4.74305	7.83405	7.05938	8.15275	7.80061	6.10154	8.21607	7.07298	9.2866	8.37203	5.10662	8.47013
FAM32A	26017	0.532718	6.08169	36.5736	1.47e-09	3.13e-07	0.187883	6.08169	4.63846	0.031263	0.265699	-0.0343029	6.08169	0.154127	0.694622	1	0.0682099	6.08169	0.594551	0.440665	0.780073	47.2754	39.5386	53.3754	61.5455	53.0967	47.0135	35.1362	46.3871	49.4207	46.7905	44.0002	34.3576	48.8408	47.1952	45.3227
HIST1H2BM	8342	-1.01612	6.36819	36.4593	1.56e-09	3.25e-07	-1.03166	6.36819	37.348	9.88e-10	2.3e-07	-0.935109	6.36819	30.6451	3.1e-08	9.58e-07	-1.08479	6.36819	40.7974	1.69e-10	4.99e-09	238.412	320.265	281.39	173.23	176.066	213.059	231.615	211.444	88.7415	82.7875	241.507	166.955	158.117	97.3219	90.5949
C6orf120	387263	0.542085	5.83462	36.4524	1.56e-09	3.25e-07	0.359326	5.83462	16.1041	6e-05	0.0025057	0.316818	5.83462	12.6328	0.000379045	0.00433935	0.386754	5.83462	18.3256	1.86e-05	0.000200916	13.3839	11.7288	14.8909	17.6156	16.9527	11.8261	11.212	12.2578	14.7845	14.9387	12.0486	9.89968	12.0432	15.4475	16.8333
FAM64A	54478	-0.71436	5.35216	36.4767	1.55e-09	3.25e-07	-0.497126	5.35216	17.3241	3.15e-05	0.00146166	-0.313751	5.35216	7.04773	0.00793657	0.0532653	-0.249276	5.35216	4.35978	0.0367971	0.139142	28.6547	37.8135	31.628	20.8588	25.7829	20.4445	26.8812	22.3985	13.4143	18.158	34.2157	30.9672	32.7706	25.1864	25.8088
MCM3	4172	-0.886067	7.0865	36.3266	1.67e-09	3.4e-07	-0.68635	7.0865	21.8641	2.93e-06	0.000194865	-0.247581	7.0865	2.8905	0.0891031	0.324219	-0.120914	7.0865	0.683321	0.408445	0.740079	38.6797	49.1242	47.7181	24.479	47.5944	37.1616	49.2213	46.8445	23.1067	36.0714	58.2395	53.5277	49.6298	35.7037	37.508
ACSL4	2182	-0.665418	7.359	36.3221	1.67e-09	3.4e-07	-0.596857	7.359	29.1712	6.63e-08	8.49e-06	-0.153368	7.359	1.94327	0.163314	0.479582	-0.317068	7.359	8.27697	0.0040151	0.0223915	38.3636	43.7598	37.9892	23.9727	35.3552	30.7838	31.8967	26.1049	19.254	22.5317	35.0047	34.1142	29.6243	25.6201	26.6851
PREB	10113	-0.609844	5.7306	36.3208	1.67e-09	3.4e-07	-0.400177	5.7306	15.2472	9.43e-05	0.00357657	0.0215711	5.7306	0.0467239	0.828865	1	0.134602	5.7306	1.7741	0.182875	0.45551	21.9053	27.5208	24.5541	15.742	24.0385	21.0033	24.9334	26.0821	18.5609	26.377	29.3104	30.7665	27.0796	20.3446	28.5989
GINS3	64785	-1.0284	4.18357	36.2167	1.77e-09	3.55e-07	-1.0801	4.18357	39.6618	3.02e-10	8.61e-08	-0.0747445	4.18357	0.218142	0.640459	1	0.0844651	4.18357	0.269287	0.60381	0.957558	6.49192	7.63888	9.87686	3.74748	10.5875	7.34965	7.29064	7.90129	2.94591	6.20769	10.6867	8.56512	9.41299	4.96449	9.26415
WWTR1	25937	0.656139	5.91846	36.1702	1.81e-09	3.61e-07	0.530535	5.91846	23.6793	1.14e-06	8.86e-05	0.463016	5.91846	18.264	1.92e-05	0.000319907	0.592668	5.91846	29.2594	6.33e-08	1.17e-06	9.96188	7.78552	11.2334	13.5566	15.8822	10.6927	10.1017	12.5199	16.8264	15.0342	8.98251	9.26754	8.81993	12.5953	13.6933
SURF4	6836	-0.627695	8.90302	36.1267	1.85e-09	3.66e-07	-0.687307	8.90302	43.2449	4.83e-11	1.68e-08	-0.363697	8.90302	12.2174	0.000473467	0.00518179	-0.361789	8.90302	12.0694	0.000512561	0.00379987	141.468	141.038	141.491	78.6943	113.788	171.71	162.336	173.96	104.234	143.084	201.358	188.479	199.526	140.775	140.484
NRN1	51299	-0.546728	5.51002	35.991	1.98e-09	3.9e-07	-0.116174	5.51002	1.52336	0.217112	0.76414	-0.0514373	5.51002	0.310089	0.577626	0.967502	0.0962259	5.51002	1.04078	0.307641	0.618382	13.7432	17.3495	13.9475	11.8408	15.1615	19.7324	28.2619	24.0729	18.8833	20.9445	27.1336	36.5503	29.4345	25.5925	28.5312
HIST1H2BB	3018	-1.02234	6.23044	35.9744	2e-09	3.9e-07	-0.887797	6.23044	27.0751	1.96e-07	2.14e-05	-0.636524	6.23044	13.8762	0.00019526	0.00244017	-0.959087	6.23044	31.1638	2.37e-08	4.88e-07	215.008	317.648	237.956	164.354	169.756	203.863	251.018	176.418	95.1374	84.8184	216.171	162.428	119.717	100.092	91.9401
FEN1	2237	-0.822441	6.65692	35.8429	2.14e-09	4.14e-07	-0.443055	6.65692	10.3249	0.00131249	0.0295182	-0.560309	6.65692	16.5634	4.7e-05	0.000713021	-0.447699	6.65692	10.484	0.00120414	0.00797801	38.8158	69.3092	57.1712	41.2703	37.9958	37.9711	50.6997	41.4152	24.71	26.5197	58.2714	56.1784	48.0376	34.8307	35.324
CDC45	8318	-0.73796	5.10164	35.7214	2.28e-09	4.38e-07	-0.692795	5.10164	31.0912	2.46e-08	3.65e-06	-0.403472	5.10164	10.7949	0.0010178	0.0098439	-0.400261	5.10164	10.4459	0.00122921	0.00811656	18.3384	19.504	20.5056	13.2117	17.1921	15.1227	17.4855	16.9087	8.61589	11.3587	22.6307	20.6261	18.497	13.0759	14.0144
GPCPD1	56261	0.653013	5.46051	35.6151	2.4e-09	4.59e-07	0.228557	5.46051	4.46861	0.034523	0.279813	-0.785865	5.46051	46.7379	8.11e-12	4.34e-10	-0.91812	5.46051	63.3398	1.74e-15	1.04e-13	9.5348	6.34838	8.32753	9.83271	3.85529	9.33933	6.84267	7.79374	10.6756	5.11895	8.68409	7.40873	9.08547	11.9106	5.70922
HIST1H2BN	8341	-0.730564	6.58072	35.5464	2.49e-09	4.71e-07	-0.589409	6.58072	23.0096	1.61e-06	0.00011552	-0.478724	6.58072	15.1114	0.000101351	0.00138309	-0.605737	6.58072	24.0527	9.37e-07	1.35e-05	255.864	335.335	273.875	209.161	201.422	221.541	283.887	219.941	143.802	143.451	245.932	197.328	181.381	138.497	139.819
HIST1H2AG	8969	-0.927654	8.04129	35.5024	2.55e-09	4.79e-07	-0.772603	8.04129	24.6734	6.79e-07	5.9e-05	-0.703134	8.04129	20.4842	6.01e-06	0.000114341	-0.832114	8.04129	28.4675	9.53e-08	1.71e-06	658.283	934.92	685.062	533.322	503.545	541.941	696.003	565.587	276.143	301.907	651.837	503.626	474.199	322.669	279.615
HIST1H4B	8366	-0.853687	6.47998	35.4194	2.66e-09	4.96e-07	-0.504684	6.47998	12.3146	0.000449429	0.0126684	-0.756181	6.47998	27.2089	1.83e-07	4.9e-06	-0.800009	6.47998	30.221	3.86e-08	7.52e-07	276.759	435.745	295.785	236.543	194.932	208.443	335.344	265.031	167.706	135.763	337.386	286.343	237.697	181.384	146.854
RRM2	6241	-0.950022	7.8354	35.3888	2.7e-09	4.99e-07	-0.86933	7.8354	29.6565	5.16e-08	6.92e-06	-0.339873	7.8354	4.60215	0.0319318	0.155931	-0.516301	7.8354	10.5601	0.00115558	0.00770053	80.5777	115.103	96.6217	60.0869	78.4303	55.8487	62.5268	49.5585	25.1755	31.4563	95.726	72.1128	64.3749	48.0576	61.1651
TNFRSF1B	7133	-1.03954	4.21731	35.377	2.72e-09	4.99e-07	0.236041	4.21731	1.63064	0.201615	0.740896	-0.0333122	4.21731	0.0370941	0.847274	1	0.844506	4.21731	21.4066	3.71e-06	4.72e-05	1.97276	7.94342	6.03586	3.1972	5.24057	1.83006	4.16615	2.91022	2.07636	3.51525	5.63384	9.74617	7.96147	5.61627	7.29948
NCEH1	57552	-0.700629	6.72824	35.2319	2.93e-09	5.34e-07	-0.341182	6.72824	8.24857	0.00407842	0.0660368	0.685366	6.72824	34.6094	4.03e-09	1.46e-07	0.821254	6.72824	48.7608	2.89e-12	1.13e-10	20.0327	32.5239	27.4818	20.1188	46.0133	15.6365	20.0069	16.6264	10.7076	26.4989	25.7429	26.7486	23.993	18.6609	37.2235
TAPT1	202018	0.943389	4.18887	34.9888	3.32e-09	6.01e-07	-0.036231	4.18887	0.0571592	0.811044	1	-0.136245	4.18887	0.763677	0.38218	0.758946	-0.360907	4.18887	5.37105	0.0204737	0.0863503	5.46987	1.95644	5.0921	5.3983	4.52228	5.22517	3.03555	3.82844	4.47778	3.73433	3.70688	2.24116	3.37935	4.07388	2.93558
HIST1H3E	8353	-0.998212	5.79584	34.956	3.37e-09	6.07e-07	-0.83128	5.79584	23.9961	9.65e-07	7.92e-05	-1.28094	5.79584	54.961	1.23e-13	8.57e-12	-1.33377	5.79584	58.6523	1.88e-14	9.78e-13	157.326	245.48	186.208	123.136	95.191	113.171	147.133	130.448	68.7887	50.9666	154.895	115.733	109.88	62.123	36.1394
ARRDC4	91947	0.780529	4.57022	34.9307	3.42e-09	6.1e-07	0.525739	4.57022	16.0874	6.05e-05	0.00251395	-0.654816	4.57022	21.6777	3.23e-06	6.54e-05	-0.693991	4.57022	23.9566	9.85e-07	1.41e-05	5.07359	3.83839	5.10154	8.79182	3.63703	4.90766	4.8985	4.87553	7.07196	3.33413	7.97966	6.27852	7.48104	9.6707	3.94113
PKMYT1	9088	-0.882999	5.12469	34.7773	3.7e-09	6.56e-07	-0.594489	5.12469	15.4858	8.31e-05	0.00324723	-0.337904	5.12469	5.24319	0.0220328	0.117352	-0.0479161	5.12469	0.102395	0.748974	1	12.7492	15.8298	15.9977	9.56658	15.8191	11.5399	16.9935	17.9174	8.08544	13.5627	23.0599	24.0886	22.6034	13.2734	14.5121
PGM2L1	283209	0.639695	5.09295	34.632	3.98e-09	7.02e-07	0.329804	5.09295	9.36547	0.00221111	0.0430828	-0.227539	5.09295	4.0948	0.0430153	0.194832	-0.33218	5.09295	8.64041	0.00328787	0.0188796	3.29104	2.46988	3.19467	4.06692	2.59249	4.93824	3.73226	4.2518	5.47448	3.2333	4.28149	3.93106	4.12815	6.18964	4.13761
HIST1H2BO	8348	-0.943383	6.84499	34.4793	4.31e-09	7.49e-07	-0.785762	6.84499	23.876	1.03e-06	8.2e-05	-0.702786	6.84499	19.0929	1.25e-05	0.000218891	-0.855025	6.84499	27.9876	1.22e-07	2.14e-06	300.536	435.228	339.352	247.437	246.803	253.651	334.96	256.598	135.745	125.954	305.242	228.438	204.377	141.125	130.616
TMEM241	85019	0.924317	3.53031	34.4801	4.31e-09	7.49e-07	0.00603327	3.53031	0.00168677	0.96724	1	-0.431282	3.53031	8.107	0.00440947	0.033234	-0.361902	3.53031	5.48576	0.019172	0.0817986	3.94529	1.93047	3.97464	4.83111	3.41751	4.31436	2.12702	4.43557	3.4752	3.30717	4.83295	2.89251	5.32127	4.82587	3.38542
RFC3	5983	-0.765734	5.3837	34.4015	4.48e-09	7.74e-07	-0.315197	5.3837	5.6809	0.0171506	0.179429	-0.763871	5.3837	32.6416	1.11e-08	3.69e-07	-0.60142	5.3837	19.785	8.67e-06	0.000100159	18.4496	28.8012	27.2796	16.0724	15.5569	13.8257	21.0443	15.0717	10.9678	8.42315	19.8448	21.6276	17.2427	15.1401	11.0705
KDM3A	55818	0.520397	5.52919	34.3281	4.66e-09	7.98e-07	0.268886	5.52919	9.28431	0.00231125	0.0445026	0.179284	5.52919	3.90462	0.0481535	0.211344	-0.0153911	5.52919	0.0287406	0.865379	1	9.21869	7.48613	7.77872	11.0633	8.22206	9.69402	7.95953	8.28554	11.1976	10.1551	9.82898	8.70888	9.06873	12.3726	10.0839
FAM76A	199870	-0.69367	3.88525	34.31	4.7e-09	8e-07	-0.335527	3.88525	7.24453	0.00711174	0.0973358	-0.178396	3.88525	2.2558	0.133114	0.421542	-0.00870765	3.88525	0.00498523	0.943711	1	4.32625	6.09265	5.12046	3.37242	4.53462	4.1082	5.19957	4.92004	3.5151	4.05261	3.7054	4.33513	3.6871	2.76581	3.53976
TTC30A	92104	0.870625	3.43356	34.2663	4.81e-09	8.1e-07	0.710235	3.43356	22.8427	1.76e-06	0.000124243	0.422094	3.43356	8.59937	0.00336279	0.0264611	0.726676	3.43356	23.1127	1.53e-06	2.1e-05	1.77175	1.50457	2.29414	3.18641	2.57274	1.76572	1.67911	2.19033	3.1968	3.35557	1.7597	1.5783	2.08884	2.33362	2.88465
HIST2H3D	653604	-1.1357	5.23108	34.2603	4.82e-09	8.1e-07	-0.853636	5.23108	19.2617	1.14e-05	0.000615174	-0.411134	5.23108	4.54102	0.0330919	0.160181	-0.533175	5.23108	7.53359	0.0060559	0.031618	84.2017	125.706	88.217	61.0394	84.7194	70.7345	121.497	96.5149	43.1193	59.1426	122.791	93.7495	71.866	51.5602	51.3923
KLHDC8B	200942	-0.818002	4.22753	34.2382	4.88e-09	8.14e-07	-0.456213	4.22753	10.0394	0.00153226	0.0329144	0.342903	4.22753	6.35369	0.0117138	0.0729102	0.402054	4.22753	8.46477	0.00362091	0.020462	9.97368	11.9931	9.68757	6.04701	11.5027	8.14248	12.499	9.39939	7.77279	10.8468	7.90559	9.15146	8.10476	5.22125	12.0562
FAM111B	374393	-1.12992	5.25036	34.1528	5.1e-09	8.45e-07	-1.00333	5.25036	26.7904	2.27e-07	2.4e-05	-0.29896	5.25036	2.47191	0.115897	0.385381	-0.41136	5.25036	4.58555	0.0322427	0.125463	13.625	19.3107	18.5925	7.99964	18.7062	11.1796	11.2409	9.31707	4.82727	6.09777	10.4286	9.96193	7.46728	5.29855	5.5014
EZH2	2146	-0.640075	5.31457	33.9681	5.6e-09	9.23e-07	-0.619364	5.31457	31.3967	2.1e-08	3.2e-06	-0.146469	5.31457	1.79426	0.180408	0.511256	-0.265675	5.31457	5.85649	0.0155198	0.0688925	15.9406	17.772	16.1373	11.2376	15.7132	14.3014	14.9713	14.4779	8.68403	11.4063	19.1597	17.3388	14.6633	12.3619	14.0619
GPR161	23432	0.576778	5.59595	33.6693	6.53e-09	1.07e-06	0.236571	5.59595	5.79229	0.0160966	0.172447	0.093439	5.59595	0.922588	0.336796	0.697086	0.288012	5.59595	8.44647	0.00365753	0.0206404	5.16686	4.08371	6.06743	6.83859	6.97333	5.17613	4.46808	6.32508	6.09324	6.84632	6.05978	4.43119	6.40045	6.41546	6.20109
CYB5D1	124637	0.789295	4.02808	33.5714	6.87e-09	1.12e-06	0.378114	4.02808	8.04801	0.00455538	0.0716018	0.362861	4.02808	7.48973	0.0062052	0.0436308	0.40472	4.02808	8.98316	0.00272479	0.0161016	3.64742	2.87544	4.16528	6.13781	4.95573	4.1699	3.27467	4.18881	4.99179	5.62541	4.12336	2.85928	3.96092	4.42204	5.25942
GLRX5	51218	-0.657039	4.74417	33.4691	7.24e-09	1.17e-06	-0.362921	4.74417	9.69475	0.00184795	0.0377461	0.182301	4.74417	2.67396	0.102002	0.355989	0.261334	4.74417	5.30007	0.0213246	0.0894188	18.8117	25.929	20.7432	15.0148	22.9745	21.5839	25.677	24.6665	15.539	27.9322	24.5569	27.733	23.0638	20.0465	26.8055
TCF19	6941	-0.710129	7.22758	33.4084	7.47e-09	1.19e-06	-0.562506	7.22758	20.8936	4.86e-06	0.000298225	-0.139165	7.22758	1.30358	0.25356	0.615813	-0.028379	7.22758	0.0537929	0.81659	1	42.3842	54.7107	53.5071	33.7917	50.9727	39.6573	50.9551	47.85	28.0948	39.7292	58.5084	49.0232	49.6816	33.108	46.9876
ORC6	23594	-0.723355	4.99957	33.4163	7.44e-09	1.19e-06	-0.450055	4.99957	12.504	0.000406092	0.0116804	-0.0566007	4.99957	0.208343	0.648069	1	0.0273895	4.99957	0.0474817	0.827505	1	15.2616	22.6249	20.4479	14.8316	20.3608	16.3324	18.698	16.5665	9.49375	14.7723	24.8867	26.6153	22.3834	17.2755	22.3015
CCNE2	9134	-1.20755	5.26656	33.1193	8.67e-09	1.37e-06	-0.891668	5.26656	18.0645	2.14e-05	0.00106433	-0.480551	5.26656	5.39946	0.020143	0.109494	-0.327808	5.26656	2.44952	0.117561	0.334612	10.9791	19.7568	19.3372	7.6592	16.8248	13.4102	17.357	14.6338	6.45971	9.91495	20.4948	18.6085	15.962	10.2361	9.10566
TMEM97	27346	-0.800574	4.87745	33.0656	8.91e-09	1.4e-06	-0.29386	4.87745	4.24587	0.0393458	0.303948	-0.0962248	4.87745	0.489074	0.484341	0.877159	0.206835	4.87745	2.15681	0.141939	0.380118	12.2699	20.638	18.852	11.9159	18.4785	7.39221	11.6368	10.1231	5.91021	7.70643	9.79012	10.7442	8.69928	6.93346	9.49252
PRIM1	5557	-0.737248	4.51615	32.8822	9.79e-09	1.52e-06	-0.527489	4.51615	16.2407	5.58e-05	0.00235465	-0.249459	4.51615	3.87108	0.0491249	0.214464	-0.115283	4.51615	0.795158	0.372545	0.693938	17.6104	20.8748	22.2103	13.4717	19.6239	12.9102	16.8441	14.6841	8.02972	11.1549	17.0277	17.2312	15.6794	11.8151	13.7043
MCM2	4171	-0.794527	6.85805	32.9019	9.69e-09	1.52e-06	-0.583322	6.85805	17.7003	2.59e-05	0.00124695	-0.246342	6.85805	3.22814	0.0723829	0.282331	0.0258508	6.85805	0.0350622	0.851465	1	27.4123	35.3089	39.1155	20.6624	35.8756	25.2779	34.5674	36.0271	17.6986	30.4183	47.3136	43.4301	42.5346	27.6411	32.2245
CDC6	990	-0.873042	6.09848	32.8807	9.8e-09	1.52e-06	-0.636318	6.09848	17.3881	3.05e-05	0.00142372	-0.24614	6.09848	2.63861	0.104295	0.359883	-0.310632	6.09848	4.14922	0.0416536	0.153356	20.0934	30.9862	26.2721	16.8341	25.1029	20.75	24.0475	18.8709	10.6842	15.3952	32.2667	30.8731	24.7642	20.3395	18.4483
FUT8	2530	-0.59799	6.5838	32.8308	1.01e-08	1.55e-06	-0.409096	6.5838	15.203	9.65e-05	0.00364484	-0.480734	6.5838	20.9041	4.83e-06	9.44e-05	-0.449979	6.5838	18.1135	2.08e-05	0.000222496	22.6341	28.5411	26.6118	18.0809	20.3505	20.641	20.4604	17.5898	13.8132	12.3261	16.0472	19.1577	17.1523	12.929	11.6351
PCSK7	9159	0.624023	5.67371	32.799	1.02e-08	1.56e-06	-0.12966	5.67371	1.48957	0.222283	0.769702	-0.676679	5.67371	39.0128	4.21e-10	1.77e-08	-0.575582	5.67371	27.7111	1.41e-07	2.44e-06	13.8887	6.97798	12.8182	12.4798	9.02719	14.0478	8.76385	17.2284	14.3075	10.7184	17.7751	11.6876	19.3542	14.9109	10.8608
KLHL9	55958	0.541244	6.43098	32.7851	1.03e-08	1.56e-06	0.176803	6.43098	3.55785	0.0592644	0.386201	0.0136101	6.43098	0.020961	0.884885	1	0.0546697	6.43098	0.333685	0.563497	0.917604	20.7509	15.0021	21.7926	23.5658	21.3308	20.1117	15.9295	20.2774	20.7352	18.6274	18.0261	14.7408	18.4965	22.2059	21.167
HIST2H2BA	337875	-1.10748	2.98478	32.7382	1.05e-08	1.59e-06	-0.948974	2.98478	22.8146	1.78e-06	0.000125375	-0.389475	2.98478	4.41887	0.0355436	0.168701	-0.296543	2.98478	2.43109	0.11895	0.337242	22.7405	30.6152	28.6597	13.2951	24.8666	12.2166	15.4019	13.6426	6.35005	8.36152	13.2414	10.1493	11.0064	6.02019	8.42926
HIST1H2BF	8343	-0.839159	6.25307	32.6236	1.12e-08	1.68e-06	-0.871325	6.25307	34.9237	3.43e-09	6.85e-07	-0.796954	6.25307	28.7445	8.26e-08	2.38e-06	-1.11003	6.25307	55.1819	1.1e-13	5.24e-12	267.602	354.69	275.973	204.839	171.997	218.464	229.723	182.82	102.184	90.1294	176.167	119.364	109.721	82.1966	67.8211
ZDHHC18	84243	-0.669214	5.07361	32.6026	1.13e-08	1.69e-06	-0.261911	5.07361	4.78159	0.0287656	0.251245	-0.32111	5.07361	7.28735	0.00694418	0.0476819	-0.171343	5.07361	2.00841	0.156429	0.407145	10.186	13.8005	11.9566	8.91352	9.74078	8.08641	12.3995	9.32615	7.10575	8.96069	12.8776	14.8772	13.2777	9.93346	8.5459
SEL1L	6400	0.745526	7.72907	32.5421	1.17e-08	1.73e-06	-0.103009	7.72907	0.631429	0.426832	0.943642	-0.213365	7.72907	2.69928	0.100394	0.352121	-0.378403	7.72907	8.46881	0.00361288	0.0204268	34.5548	13.9526	26.9931	25.7313	24.1578	37.016	22.8167	31.642	34.2204	28.0515	25.1756	17.3817	27.3406	30.0267	22.1018
HIST2H2BF	440689	-1.08784	7.29727	32.5053	1.19e-08	1.74e-06	-1.13496	7.29727	35.2258	2.94e-09	6.08e-07	-0.702649	7.29727	13.734	0.000210602	0.00260561	-0.960768	7.29727	25.2824	4.95e-07	7.59e-06	224.227	337.607	245.004	155.353	191.094	161.139	158.522	143.707	54.727	72.5447	200.507	128.488	128.081	83.4398	74.2063
DIXDC1	85458	-0.678302	6.50617	32.5082	1.19e-08	1.74e-06	-0.718589	6.50617	36.2081	1.77e-09	3.85e-07	-0.17381	6.50617	2.12885	0.144549	0.443953	-0.508953	6.50617	18.251	1.94e-05	0.000207876	19.1133	15.0556	12.4631	9.15911	11.6891	20.4688	20.5288	15.4116	11.9409	14.4147	16.0407	19.0863	16.596	13.0601	13.2369
HIST1H2AM	8336	-0.970424	6.81047	32.2348	1.37e-08	1.99e-06	-0.79704	6.81047	21.744	3.12e-06	0.000205296	-0.759073	6.81047	19.7193	8.97e-06	0.000163457	-0.86604	6.81047	25.4911	4.44e-07	6.93e-06	281.132	415.752	302.209	240.92	219.34	237.666	302.833	257.442	106.926	120.593	283.09	220.816	200.092	140.059	122.052
CDT1	81620	-0.934936	4.87591	32.1259	1.44e-08	2.09e-06	-0.895864	4.87591	29.2332	6.42e-08	8.31e-06	-0.149363	4.87591	0.873491	0.349991	0.716677	0.028578	4.87591	0.0312757	0.859627	1	9.20786	10.4169	9.96331	5.53002	11.0222	8.84024	9.82663	12.8408	4.95282	12.296	17.3535	15.5678	16.5156	8.27876	10.9853
MAP2K1	5604	-0.635896	6.19037	31.9536	1.58e-08	2.28e-06	-0.461961	6.19037	16.6717	4.44e-05	0.00195727	-0.104842	6.19037	0.889299	0.345667	0.710471	0.0793814	6.19037	0.499843	0.479569	0.826957	22.1046	27.4667	26.2221	15.6247	26.258	22.1481	26.4999	28.0748	17.0236	27.5996	40.8259	40.2258	40.6794	28.9795	32.7989
FANCG	2189	-0.648569	5.27688	31.8404	1.67e-08	2.4e-06	-0.311957	5.27688	7.09631	0.0077243	0.103408	-0.153319	5.27688	1.80834	0.178708	0.508027	0.0839752	5.27688	0.522761	0.469666	0.815144	12.2234	17.8891	16.5413	11.984	15.5834	11.0496	15.4948	14.7765	9.24266	12.3276	18.4244	18.857	17.3621	12.1881	16.0343
C3orf70	285382	-0.763199	3.67603	31.7946	1.71e-08	2.44e-06	-0.466758	3.67603	10.9953	0.000913449	0.0218616	-0.349515	3.67603	6.43342	0.0111993	0.0703777	-0.280078	3.67603	3.92583	0.0475498	0.169711	2.04764	2.69835	2.37259	1.676	1.83373	2.739	3.50111	3.14857	1.79046	2.25132	1.81	1.97482	1.49735	1.306	1.37699
FAM217B	63939	0.737185	3.59723	31.7358	1.77e-08	2.5e-06	0.363978	3.59723	8.11276	0.00439548	0.0699116	-0.0974835	3.59723	0.515115	0.472933	0.865333	-0.154425	3.59723	1.25717	0.262187	0.573415	1.97915	1.64677	2.10895	3.0384	2.21082	2.7548	2.01798	2.51629	3.11235	2.05829	2.39146	1.82455	2.19833	2.97641	2.10921
HIST1H2BH	8345	-1.02112	7.05582	31.5098	1.98e-08	2.78e-06	-0.749572	7.05582	17.0002	3.74e-05	0.00169322	-0.674631	7.05582	13.7715	0.000206444	0.00256101	-0.8961	7.05582	24.0093	9.59e-07	1.38e-05	417.278	662.629	414.959	368.95	335.195	288.672	434.035	310.244	157.052	156.294	354.932	272.989	220.848	161.95	132.524
AMER1	139285	-0.860013	3.55204	31.5196	1.97e-08	2.78e-06	-0.614877	3.55204	15.1468	9.95e-05	0.00372736	0.470799	3.55204	10.3547	0.00129142	0.0120626	0.37916	3.55204	6.58916	0.0102602	0.0491113	1.19996	1.24804	1.17876	0.780927	1.68141	1.42612	1.81341	1.32221	0.794535	1.98586	1.42075	1.76591	1.29336	1.07017	1.56885
HIST2H2AC	8338	-0.687828	6.61553	31.4752	2.02e-08	2.82e-06	-0.627747	6.61553	26.0398	3.34e-07	3.3e-05	-0.647819	6.61553	27.2291	1.81e-07	4.86e-06	-0.883374	6.61553	50.2393	1.36e-12	5.57e-11	300.111	392.59	288.536	248.175	201.273	234.575	263.19	218.478	146.407	136.069	270.17	212.355	189.795	144.53	112.583
HIST1H2AE	3012	-0.937201	7.39116	31.4306	2.07e-08	2.87e-06	-0.806146	7.39116	23.1893	1.47e-06	0.00010827	-0.62464	7.39116	14.0622	0.000176867	0.00223499	-0.755068	7.39116	20.3596	6.42e-06	7.69e-05	371.954	557.309	428.885	329.428	312.255	295.807	356.992	299.53	136.93	171.058	356.756	270.127	244.899	166.171	161.044
HIST1H4E	8367	-0.717906	7.78407	31.3021	2.21e-08	3.04e-06	-0.607596	7.78407	22.3599	2.26e-06	0.000155831	-0.433878	7.78407	11.4324	0.000721759	0.00738319	-0.58654	7.78407	20.8	5.1e-06	6.32e-05	734.456	987.368	749.229	607.183	577.473	616.037	738.593	606.72	403.696	404.639	641.155	504.349	475.159	340.703	375.264
TTC19	54902	-0.708545	4.67751	31.1972	2.33e-08	3.2e-06	-0.618865	4.67751	23.3017	1.38e-06	0.000103327	-0.0746864	4.67751	0.350987	0.553555	0.945284	-0.188569	4.67751	2.21531	0.136648	0.370389	6.72308	8.09302	6.95886	4.25441	7.45372	7.84627	8.21873	6.24786	4.86607	6.02238	8.67699	8.3189	8.29905	6.04195	6.82674
HIST1H4F	8361	-0.825008	6.4617	31.1319	2.41e-08	3.29e-06	-0.82432	6.4617	30.8384	2.8e-08	4.11e-06	-0.520793	6.4617	12.3163	0.000449015	0.00499053	-0.809492	6.4617	29.4947	5.61e-08	1.05e-06	311.929	403.206	283.964	243.254	253.04	277.379	308.026	265.594	152.212	159.092	288.231	208.396	187.78	125.171	117.359
HIST2H2AB	317772	-0.803254	5.4848	31.0073	2.57e-08	3.48e-06	-0.629234	5.4848	18.7726	1.47e-05	0.000773503	-0.70215	5.4848	22.8445	1.76e-06	3.79e-05	-0.855008	5.4848	33.5058	7.11e-09	1.61e-07	121.578	166.909	129.712	110.191	87.3077	106.296	134.643	109.955	63.6386	65.8525	115.721	99.0756	78.8917	58.3302	44.4741
TK1	7083	-0.707946	6.39386	30.9989	2.58e-08	3.48e-06	-0.569794	6.39386	19.9911	7.78e-06	0.000444543	-0.298111	6.39386	5.5817	0.0181491	0.101059	-0.150138	6.39386	1.39834	0.237001	0.548848	47.202	52.9492	52.4027	32.4342	49.1078	43.5262	62.4521	60.2014	32.7527	47.2178	76.4425	65.1114	69.9783	46.5962	50.665
DONSON	29980	-0.590418	5.35465	30.7949	2.87e-08	3.85e-06	-0.220624	5.35465	4.13147	0.0420927	0.316473	-0.525103	5.35465	22.7432	1.85e-06	3.97e-05	-0.45334	5.35465	16.5521	4.73e-05	0.000465412	16.732	25.2545	19.7978	15.552	13.6196	12.9465	17.5176	14.8579	10.9721	9.48178	19.3836	20.6913	16.7904	15.7356	12.8434
HIST1H1A	3024	-1.21313	3.29101	30.6782	3.05e-08	4.07e-06	-1.26586	3.29101	33.4181	7.43e-09	1.32e-06	-0.829987	3.29101	13.3449	0.000259124	0.00312587	-1.35276	3.29101	36.2527	1.73e-09	4.41e-08	9.63985	14.9911	10.0432	5.30344	6.35555	16.1116	15.9429	9.79574	5.69042	4.45787	29.14	18.2126	17.077	11.4556	10.119
IP6K1	9807	0.554673	5.95426	30.5506	3.25e-08	4.32e-06	0.317625	5.95426	10.1078	0.00147644	0.0321934	0.369507	5.95426	14.0263	0.000180267	0.00227183	0.523714	5.95426	27.4299	1.63e-07	2.78e-06	10.9463	8.67263	11.4245	14.3874	14.8105	10.1117	9.86423	13.1897	14.0453	15.4227	13.1292	10.5014	13.4072	14.0081	19.0843
SH3GL1	6455	-0.570453	6.90712	30.5224	3.3e-08	4.36e-06	-0.439062	6.90712	17.952	2.27e-05	0.00112213	-0.0524643	6.90712	0.26439	0.60712	0.994386	0.15439	6.90712	2.2567	0.133037	0.364355	34.3978	43.2675	38.5513	26.0913	39.3968	46.3369	48.9486	57.9349	37.4368	57.5697	58.806	58.2267	64.7496	38.7811	57.2324
MCM7	4176	-0.714084	7.71122	30.428	3.46e-08	4.55e-06	-0.408042	7.71122	9.92629	0.00162935	0.0342177	0.0225908	7.71122	0.0308582	0.860557	1	0.181178	7.71122	1.96664	0.160805	0.415509	58.9017	82.2536	71.7653	51.8142	81.8002	49.5435	73.1581	66.6282	40.3909	63.9119	88.3122	83.6594	77.4939	54.5854	73.8215
SLC27A4	10999	-0.528578	5.40987	30.3504	3.61e-08	4.72e-06	-0.28855	5.40987	8.6629	0.00324754	0.0567012	-0.0568611	5.40987	0.374772	0.540415	0.931785	0.307538	5.40987	10.2896	0.00133784	0.00871588	11.4294	13.1636	13.5907	9.54801	13.3566	10.0465	13.1884	14.5092	8.78937	14.4197	14.5246	16.1132	18.2833	11.0867	16.6477
WDR19	57728	0.545028	5.20454	30.2991	3.7e-08	4.82e-06	0.750923	5.20454	54.9674	1.23e-13	7.97e-11	0.132253	5.20454	1.64773	0.199268	0.547044	0.260081	5.20454	6.11766	0.0133838	0.0609464	6.99161	8.56518	8.58341	12.7357	8.80725	7.63167	7.95811	6.83942	11.5576	7.82426	5.30769	6.38861	6.28868	9.17184	7.11691
SMPD1	6609	-0.703152	6.09698	30.0366	4.24e-08	5.49e-06	-0.660505	6.09698	26.3611	2.83e-07	2.86e-05	-0.326315	6.09698	6.59869	0.0102054	0.0652571	-0.249512	6.09698	3.82083	0.0506191	0.177886	30.6064	31.2278	26.5784	14.4303	23.7743	30.4977	32.8709	37.9909	20.251	29.2431	29.3144	29.1516	31.7648	23.0774	23.4596
HIST1H3I	8354	-0.941732	6.52462	29.9536	4.43e-08	5.7e-06	-0.783287	6.52462	20.5863	5.7e-06	0.000342685	-0.849024	6.52462	24.1232	9.04e-07	2.08e-05	-0.92857	6.52462	28.4758	9.49e-08	1.7e-06	200.704	307.633	231.099	177.035	159.213	209.901	259.875	248.764	114.617	120.625	267.15	211.074	176.326	115.325	89.3743
WDR62	284403	-0.663944	5.02036	29.8839	4.59e-08	5.88e-06	-0.490603	5.02036	15.9128	6.63e-05	0.00269667	-0.189198	5.02036	2.49926	0.1139	0.381104	-0.0370684	5.02036	0.0929029	0.760519	1	6.54255	6.89241	6.86107	5.32657	6.2556	5.53236	7.15312	6.94286	3.60507	6.50711	8.72682	9.33618	9.22288	5.86196	7.24861
XRCC2	7516	-0.99387	4.29613	29.7898	4.82e-08	6.14e-06	-0.570115	4.29613	9.48094	0.00207618	0.0410526	0.173191	4.29613	0.959945	0.327201	0.689494	0.376252	4.29613	4.36263	0.0367356	0.139034	4.90631	8.74893	7.85977	4.3243	10.06	5.65528	6.97228	5.74876	2.45904	5.64234	6.63921	7.53845	6.41001	5.10888	7.10872
TICRR	90381	-0.754202	4.57359	29.7302	4.97e-08	6.3e-06	-0.490606	4.57359	12.1835	0.000482143	0.0134407	-0.285323	4.57359	4.25713	0.0390859	0.180746	-0.212337	4.57359	2.30138	0.129259	0.356722	4.12541	4.54113	4.54019	2.57305	3.75123	2.61876	4.41178	3.33616	2.46442	2.54159	4.29958	4.18863	3.72477	2.76282	3.25466
CHAF1B	8208	-0.737384	4.80132	29.5798	5.37e-08	6.77e-06	-0.545279	4.80132	15.8103	7e-05	0.00281517	-0.573758	4.80132	17.6651	2.63e-05	0.00042241	-0.452026	4.80132	10.6885	0.00107803	0.00725811	10.4815	14.7614	14.1001	9.16147	10.0624	11.7567	14.2052	13.1537	6.73328	8.20125	17.2324	15.6034	15.2523	11.1943	10.3544
HIST1H2BG	8339	-0.846487	7.1047	29.4065	5.87e-08	7.37e-06	-0.70741	7.1047	20.4976	5.97e-06	0.000353895	-0.605841	7.1047	14.9847	0.000108389	0.00146808	-0.826947	7.1047	27.7719	1.36e-07	2.37e-06	397.689	567.95	439.902	328.624	289.121	316.163	399.812	297.002	183.912	153.8	371.844	278.435	232.276	183.536	192.603
TMEM184B	25829	-0.637877	6.25299	29.3545	6.03e-08	7.53e-06	-0.60627	6.25299	26.3233	2.89e-07	2.91e-05	-0.231716	6.25299	3.97781	0.0461035	0.204941	-0.0728847	6.25299	0.38758	0.533574	0.887507	18.4793	17.0532	17.9271	10.8396	16.822	20.456	21.4927	27.7395	16.355	24.2627	25.4095	27.9314	27.0372	15.4638	20.1808
ITSN1	6453	0.488107	5.72188	29.1503	6.7e-08	8.33e-06	0.0179935	5.72188	0.0410253	0.839489	1	-0.312072	5.72188	11.6821	0.000631044	0.00662349	-0.38594	5.72188	17.6506	2.65e-05	0.000276762	9.36834	6.55801	9.62741	10.161	7.24626	9.40041	6.51743	8.08667	8.55592	6.74457	8.76597	6.78683	8.46648	9.17607	7.07029
HIST1H2BD	3017	-0.86142	7.20607	29.0802	6.94e-08	8.58e-06	-0.667862	7.20607	17.4912	2.89e-05	0.00136358	-0.393169	7.20607	6.11253	0.0134227	0.0806156	-0.478187	7.20607	9.00344	0.00269471	0.0159464	213.104	320.951	251.053	176.859	193.785	167.583	235.629	181.962	104.069	117.541	216.365	153.878	147.644	109.176	131.025
SLC29A1	2030	-1.04291	4.57625	29.073	6.97e-08	8.58e-06	-0.455162	4.57625	5.36319	0.0205661	0.202598	-0.0535338	4.57625	0.0807468	0.776288	1	0.439757	4.57625	5.17276	0.0229437	0.0950052	5.90972	12.6582	13.3724	6.4971	13.9023	4.97634	8.31391	7.63383	3.64432	7.18957	13.4895	14.6892	12.2772	7.37893	10.9294
RAD54L	8438	-0.783443	3.91262	29.0126	7.19e-08	8.81e-06	-0.669717	3.91262	20.5161	5.91e-06	0.000351312	-0.184628	3.91262	1.7187	0.189861	0.528482	-0.0796512	3.91262	0.30728	0.579354	0.933301	4.66804	5.13576	5.36181	2.66005	5.36444	4.13765	5.27713	5.26065	3.25178	4.19371	6.18944	5.82868	5.48473	3.51966	4.59957
MET	4233	0.642572	7.91838	28.9833	7.3e-08	8.9e-06	-0.627578	7.91838	28.2977	1.04e-07	1.22e-05	0.500283	7.91838	18.4296	1.76e-05	0.000296188	0.724261	7.91838	38.1592	6.52e-10	1.77e-08	38.663	17.8064	52.1764	23.8169	74.7973	28.3375	10.8728	30.2395	16.4039	42.4481	43.1846	17.4557	47.7344	32.3096	67.0091
CSF1	1435	-0.581471	5.93342	28.9337	7.49e-08	9.09e-06	-0.307523	5.93342	7.90857	0.00492011	0.0756229	0.155733	5.93342	2.15205	0.14238	0.439741	0.381503	5.93342	12.5776	0.000390408	0.00301133	17.2328	16.997	17.43	11.1602	21.2193	12.2976	15.2486	15.3035	10.8134	15.9915	10.1876	14.976	13.1907	9.60309	14.2489
PPP3CB	5532	0.556497	5.48584	28.9113	7.58e-08	9.15e-06	0.146956	5.48584	2.07061	0.150162	0.632041	-0.358583	5.48584	11.3882	0.000739117	0.00753341	-0.502258	5.48584	22.2207	2.43e-06	3.2e-05	16.3916	10.7996	13.0326	17.1841	9.96396	14.7935	11.1401	12.7712	15.5486	9.81931	11.461	9.98508	12.526	14.2657	10.1305
LIG1	3978	-0.604353	5.30689	28.8972	7.63e-08	9.18e-06	-0.390164	5.30689	11.7217	0.000617756	0.0161245	-0.517477	5.30689	20.655	5.5e-06	0.000106075	-0.386469	5.30689	11.2159	0.000810986	0.00566306	8.20497	11.1276	9.73465	7.30771	7.60857	8.28906	10.3509	9.93633	6.65623	6.93844	11.7693	11.18	11.1992	7.53681	6.93145
E2F1	1869	-0.825926	5.84911	28.8862	7.68e-08	9.19e-06	-0.580203	5.84911	14.1799	0.000166133	0.00568011	-0.301922	5.84911	3.96086	0.0465699	0.206435	0.0275599	5.84911	0.0323534	0.857254	1	17.66	22.8379	24.0841	12.8674	22.9433	15.5481	22.4091	23.8535	10.6214	20.1227	30.2776	28.3084	29.9777	18.7008	18.9638
HIST1H4L	8368	-0.978233	6.24437	28.8255	7.92e-08	9.39e-06	-0.730017	6.24437	15.9846	6.39e-05	0.00262144	0.136217	6.24437	0.570436	0.450086	0.840763	0.0490705	6.24437	0.0738846	0.785763	1	225.218	388.553	263.914	205.752	308.185	235.129	295.701	238.273	112.188	189.786	162.966	124.293	117.25	82.9855	166.658
E2F3	1871	-0.530103	5.12551	28.8337	7.89e-08	9.39e-06	-0.393366	5.12551	15.3322	9.02e-05	0.00344491	0.0170004	5.12551	0.0303343	0.861734	1	0.0407682	5.12551	0.169564	0.6805	1	7.03274	7.38619	7.18981	4.67457	6.95649	6.51848	7.1812	6.42109	5.39044	6.4751	7.62717	8.74148	7.93799	6.06586	8.4221
DNAJC9	23234	-0.652367	6.58264	28.778	8.12e-08	9.58e-06	-0.38354	6.58264	9.88612	0.0016653	0.0347712	-0.28101	6.58264	5.36423	0.0205538	0.111227	-0.167506	6.58264	1.88535	0.169727	0.431919	69.856	99.7805	88.6846	62.5889	74.2653	52.1618	70.9875	61.551	36.8207	47.245	79.0156	71.7934	67.9272	56.7743	59.0242
PIK3IP1	113791	0.777403	3.76831	28.372	1e-07	1.18e-05	0.916132	3.76831	37.7071	8.22e-10	1.97e-07	0.158199	3.76831	1.07484	0.299855	0.667049	0.344639	3.76831	4.80642	0.0283538	0.112621	4.73569	4.26091	4.84289	8.78459	5.05802	5.30753	5.81814	5.9978	8.51078	5.77956	2.85717	3.98464	3.70776	6.66251	5.26616
AKT3	10000	0.589559	7.27293	28.3476	1.01e-07	1.19e-05	0.0970556	7.27293	0.777798	0.377816	0.888634	-0.195459	7.27293	3.10195	0.0781985	0.297789	-0.420963	7.27293	14.3464	0.000152068	0.00131397	27.9157	17.524	23.0682	27.8585	20.7743	26.7895	18.0115	20.3267	25.2791	17.1935	20.2094	17.3866	20.445	26.5798	17.8391
STIL	6491	-0.567415	5.94116	28.2092	1.09e-07	1.27e-05	-0.469395	5.94116	19.0576	1.27e-05	0.000675948	-0.178749	5.94116	2.76119	0.0965764	0.343216	-0.338738	5.94116	9.86058	0.00168858	0.0106987	14.1422	18.0457	15.3509	11.179	12.5208	11.5638	11.9328	9.32311	7.39834	7.92586	13.1456	12.152	10.7048	9.78225	10.6942
HIST1H2BJ	8970	-0.915479	7.0762	28.112	1.14e-07	1.32e-05	-0.747665	7.0762	18.686	1.54e-05	0.000802775	-0.737269	7.0762	18.2103	1.98e-05	0.000328199	-0.796547	7.0762	21.0567	4.46e-06	5.59e-05	300.098	438.301	346.483	269.935	265.624	280.999	377.367	321.515	156.724	156.765	387.912	296.253	275.374	171.641	156.898
C1D	10438	0.617057	4.50808	28.109	1.15e-07	1.32e-05	0.28757	4.50808	6.27669	0.0122336	0.143837	0.15551	4.50808	1.77976	0.182179	0.513464	0.110107	4.50808	0.87143	0.35056	0.664973	20.486	16.7779	19.9687	26.1359	22.267	15.2913	12.0678	13.0718	16.5878	13.4863	16.1889	12.4793	17.3986	20.9039	20.7188
RNF6	6049	0.485651	6.33435	28.0468	1.18e-07	1.36e-05	0.0773272	6.33435	0.725979	0.39419	0.906554	0.124029	6.33435	1.88216	0.170089	0.492702	0.172149	6.33435	3.56618	0.0589679	0.199461	22.1735	17.2267	25.5566	26.0619	27.6991	24.5159	16.959	22.762	22.9988	24.0812	21.1132	16.8553	21.8394	22.5164	24.6595
FAM127C	441518	-0.66441	4.53554	28.0251	1.2e-07	1.37e-05	-0.679638	4.53554	28.8694	7.74e-08	9.63e-06	0.137023	4.53554	1.3751	0.240937	0.603823	0.326221	4.53554	7.41964	0.00645157	0.0332662	10.1954	10.4814	10.2471	5.48844	11.7195	10.5647	11.5234	13.171	7.7955	15.8185	13.0535	11.38	15.4578	7.97376	15.0019
ZDHHC16	84287	-0.543161	5.81171	27.9906	1.22e-07	1.39e-05	-0.361783	5.81171	12.1515	0.000490489	0.013614	-0.123074	5.81171	1.44841	0.228783	0.593275	-0.0352373	5.81171	0.116103	0.7333	1	27.9624	36.3426	33.386	23.5899	31.5849	24.6901	26.9258	24.4512	18.0486	25.4779	31.0591	32.0531	31.6353	23.8003	24.509
UHRF1	29128	-0.757397	7.58532	27.9791	1.23e-07	1.39e-05	-0.604721	7.58532	17.8269	2.42e-05	0.00117804	0.0388627	7.58532	0.0750533	0.784116	1	0.199865	7.58532	1.96447	0.161037	0.415853	35.1249	42.9223	43.639	28.4907	51.3652	33.2124	43.5471	45.6654	21.7613	44.2792	68.1426	60.685	57.5838	37.5675	54.0786
MYO19	80179	-0.610937	6.35594	27.7218	1.4e-07	1.58e-05	-0.404797	6.35594	12.0538	0.000516856	0.014099	-0.201191	6.35594	3.03062	0.0817068	0.306553	-0.0779229	6.35594	0.447966	0.503303	0.854235	16.241	21.7436	20.5823	12.7151	19.9179	16.4894	19.2387	19.2105	12.88	15.572	23.9331	23.9869	21.3081	17.0886	17.6284
ESPL1	9700	-0.584957	4.99048	27.6588	1.45e-07	1.62e-05	-0.443387	4.99048	15.4721	8.37e-05	0.00326291	-0.26745	4.99048	5.70301	0.0169358	0.0958174	-0.269584	4.99048	5.68566	0.0171041	0.0746967	5.6136	5.99869	5.36127	4.16079	4.75159	3.65242	5.04124	4.53804	3.16523	3.29243	6.14062	5.82201	5.34906	3.94563	4.73943
STK39	27347	-0.524538	5.51427	27.55	1.53e-07	1.71e-05	-0.353569	5.51427	12.2127	0.000474646	0.013276	-0.469894	5.51427	20.8868	4.87e-06	9.52e-05	-0.518465	5.51427	25.0709	5.53e-07	8.38e-06	15.5007	17.3797	15.199	12.5479	12.341	12.9879	15.8322	13.1143	10.1935	9.76655	17.1397	18.0848	15.7854	13.0141	9.62144
TRIM44	54765	0.449022	6.43165	27.5126	1.56e-07	1.74e-05	0.253559	6.43165	8.81774	0.00298315	0.0531737	0.414142	6.43165	23.7003	1.13e-06	2.54e-05	0.402357	6.43165	22.0718	2.63e-06	3.42e-05	17.7236	15.2436	17.8912	21.7709	23.4622	18.3585	17.2896	17.802	22.1379	24.1675	19.304	15.865	19.2585	22.0997	25.6138
DRAM2	128338	0.573508	4.86005	27.2266	1.81e-07	2e-05	0.219019	4.86005	4.08167	0.0433509	0.322231	-0.397965	4.86005	12.4239	0.000423883	0.00476029	-0.382869	4.86005	11.2324	0.000803833	0.00561775	15.1298	12.0019	15.8308	17.7039	12.8961	19.2104	14.8178	17.0537	19.3849	12.4363	14.463	11.2674	16.1322	19.3511	11.8628
UNC119B	84747	0.463653	5.50825	27.1542	1.88e-07	2.07e-05	0.104376	5.50825	1.41406	0.234384	0.783538	-0.424757	5.50825	22.4296	2.18e-06	4.58e-05	-0.29417	5.50825	10.3771	0.00127591	0.00837626	9.72949	7.07162	9.95856	10.2496	7.75435	11.2318	9.80127	12.9933	12.6808	9.73628	11.3427	8.46364	12.5679	11.8875	8.92195
HIST1H2BC	8347	-0.752341	7.39627	27.0305	2e-07	2.2e-05	-0.789069	7.39627	29.6047	5.3e-08	7.07e-06	-0.239109	7.39627	2.75616	0.0968807	0.343792	-0.492834	7.39627	11.6482	0.000642655	0.00463036	491.05	619.974	518.564	394.861	462.144	425.729	438.841	361.278	204.847	259.383	446.629	322.794	302.598	227.524	286.66
FRMD8	83786	-0.513949	5.51856	26.9873	2.05e-07	2.24e-05	-0.129224	5.51856	1.62395	0.202541	0.742632	-0.0632963	5.51856	0.408519	0.522722	0.915104	0.16146	5.51856	2.55052	0.110258	0.319435	8.6232	11.0078	10.4106	7.70711	9.26308	10.5555	15.2696	13.5487	11.3786	14.2402	13.9526	17.11	14.6892	11.2411	13.591
ZNF367	195828	-0.701933	6.22832	26.9114	2.13e-07	2.32e-05	-0.403041	6.22832	8.79108	0.00302708	0.0537126	0.208693	6.22832	2.43745	0.118469	0.390598	0.365074	6.22832	7.3198	0.00681989	0.0347826	17.3743	24.2679	24.2407	15.2757	31.1336	15.9988	19.8815	16.7857	10.1702	19.8735	22.6373	24.7432	21.7738	17.5156	21.408
HIST2H2BE	8349	-0.697584	7.41502	26.8824	2.16e-07	2.34e-05	-0.655503	7.41502	23.6211	1.17e-06	9.02e-05	-0.592666	7.41502	19.3264	1.1e-05	0.000196278	-0.70424	7.41502	27.0881	1.94e-07	3.26e-06	104.069	136.761	114.769	88.3709	81.1427	74.8056	84.3078	76.4156	44.85	47.0263	85.4496	64.564	62.0961	43.9925	41.6096
AURKB	9212	-0.725559	5.29273	26.735	2.33e-07	2.52e-05	-0.451003	5.29273	10.1311	0.00145785	0.0319933	-0.285411	5.29273	4.14181	0.0418365	0.190685	-0.197413	5.29273	1.94765	0.162841	0.419019	27.7412	46.8322	35.1639	26.9197	27.5675	23.5308	28.5211	25.2814	14.5776	20.6499	41.1433	35.659	37.3825	26.9155	32.1941
TRIQK	286144	0.619567	4.75452	26.724	2.35e-07	2.52e-05	0.0281467	4.75452	0.0582676	0.809255	1	-0.347703	4.75452	8.14112	0.00432726	0.0327403	-0.508853	4.75452	17.3729	3.07e-05	0.000314096	8.7214	5.44703	8.42091	8.3514	6.22731	9.95161	6.05079	7.61073	8.87625	5.74726	6.09867	4.77034	5.94787	7.68674	5.23672
CDK2	1017	-0.589213	6.3675	26.5713	2.54e-07	2.72e-05	-0.446208	6.3675	15.0996	0.000101983	0.0038103	-0.145493	6.3675	1.62562	0.20231	0.552823	-0.175606	6.3675	2.34541	0.125653	0.349029	37.6071	48.9828	42.4456	33.9076	41.2454	32.1042	38.9212	33.3842	21.9381	28.7485	43.8473	38.021	35.8643	28.5267	31.4917
HIST1H2AC	8334	-0.686323	7.46053	26.4962	2.64e-07	2.81e-05	-0.586584	7.46053	19.2734	1.13e-05	0.000614022	-0.809446	7.46053	36.2072	1.77e-09	6.76e-08	-0.939797	7.46053	48.4419	3.4e-12	1.32e-10	402.09	537.226	408.886	351.59	276.185	350.26	404.404	361.306	226.373	180.725	380.405	311.361	283.659	203.448	155.344
NEDD9	4739	0.766291	4.57172	26.454	2.7e-07	2.86e-05	-0.448021	4.57172	9.89107	0.00166083	0.034735	0.0802595	4.57172	0.281642	0.595627	0.983473	-0.914111	4.57172	38.4939	5.49e-10	1.51e-08	8.27484	2.93329	3.27128	5.07929	3.43149	6.43092	2.98421	3.59267	5.25768	2.98283	7.43008	3.68509	4.30523	5.92807	5.61469
PPP1R11	6992	-0.475102	5.55162	26.2886	2.94e-07	3.11e-05	-0.509444	5.55162	29.8611	4.64e-08	6.33e-06	0.263625	5.55162	8.80344	0.00300663	0.0240086	0.302417	5.55162	11.2813	0.000782911	0.00548817	26.9955	28.2082	27.4376	17.7397	32.5938	29.3529	26.3997	30.419	20.5725	35.9762	29.05	28.5452	29.8242	21.7329	36.7462
RAB7A	7879	0.528161	7.34077	26.1467	3.16e-07	3.33e-05	0.45417	7.34077	19.3092	1.11e-05	0.000603903	0.245676	7.34077	5.74378	0.0165472	0.0941644	0.608319	7.34077	34.4992	4.26e-09	1.01e-07	51.7623	47.8393	66.808	77.8649	79.1699	53.6059	52.7692	77.2267	73.5218	89.6916	72.9577	68.9105	83.6187	91.0831	101.435
GINS2	51659	-0.81321	4.87486	26.1094	3.23e-07	3.38e-05	-0.528967	4.87486	10.8732	0.000975655	0.0231105	-0.204443	4.87486	1.68334	0.194482	0.537744	-0.0688783	4.87486	0.18715	0.665299	1	21.6614	28.6417	27.0893	18.8402	28.6884	20.1323	30.0146	25.9338	12.0805	18.2465	33.4907	31.5154	28.398	21.4701	24.4315
AGTR1	185	-1.11553	2.99554	26.0537	3.32e-07	3.47e-05	-1.55562	2.99554	51.9018	5.83e-13	3.27e-10	-1.08431	2.99554	23.4033	1.31e-06	2.91e-05	-1.59025	2.99554	51.6304	6.7e-13	2.88e-11	6.62259	3.58904	2.89989	1.50572	1.48047	3.41513	3.47686	3.42792	1.49366	1.59407	5.47962	4.36599	4.62712	2.31181	2.07495
FANCE	2178	-0.609721	4.25862	25.8851	3.62e-07	3.77e-05	-0.63499	4.25862	27.6058	1.49e-07	1.65e-05	-0.149219	4.25862	1.58564	0.20795	0.561626	-0.248583	4.25862	4.33717	0.0372889	0.140562	7.42123	7.82064	7.06421	4.96264	7.22697	6.9628	6.82267	7.14969	4.66033	6.2754	10.9976	10.2623	9.36342	6.69138	7.62394
MTRF1L	54516	0.529257	5.3337	25.8684	3.66e-07	3.78e-05	0.16109	5.3337	2.4619	0.116637	0.557351	0.180359	5.3337	3.157	0.075602	0.290951	0.276687	5.3337	7.18222	0.00736296	0.0371106	11.169	8.95664	14.2454	14.0375	15.4107	8.30768	6.54046	8.15285	8.49776	9.04868	10.2965	7.62301	9.88766	11.1014	12.0552
LYSMD3	116068	0.554992	5.18387	25.8517	3.69e-07	3.8e-05	0.0162647	5.18387	0.0231628	0.879035	1	-0.00610405	5.18387	0.00310887	0.955535	1	-0.228484	5.18387	4.35996	0.0367932	0.139142	9.66564	6.79763	9.28547	10.0801	8.8787	10.7202	6.7334	7.87991	8.79868	7.82864	8.54389	6.33601	7.61173	10.2931	7.94321
STAG2	10735	0.576627	7.46464	25.8399	3.71e-07	3.81e-05	0.210327	7.46464	3.47033	0.0624788	0.398548	0.394664	7.46464	12.238	0.000468252	0.00514691	0.378285	7.46464	11.182	0.00082596	0.00575179	27.0888	21.7623	31.8644	33.4171	42.2705	28.4804	21.0559	25.3031	28.8866	30.6223	24.1526	19.0882	22.3462	30.0264	31.5617
LSM2	57819	-0.613289	4.66153	25.8107	3.77e-07	3.85e-05	-0.306103	4.66153	6.13326	0.0132662	0.152079	-0.27794	4.66153	5.22301	0.02229	0.1183	-0.126115	4.66153	1.03318	0.309412	0.619923	27.7786	37.9625	33.0656	21.805	29.7821	22.4347	31.1284	28.1215	21.1539	23.0093	34.2645	35.3459	32.5851	25.2662	24.4122
RHNO1	83695	-0.564846	5.32533	25.6891	4.01e-07	4.09e-05	-0.320292	5.32533	8.01545	0.00463799	0.072369	-0.451306	5.32533	15.7752	7.13e-05	0.00102048	-0.398598	5.32533	12.0176	0.000527016	0.00388998	21.6208	28.5635	26.6575	20.3927	20.2356	18.8336	21.3661	18.0844	12.2663	13.1389	18.954	21.0827	17.7909	15.6348	12.4389
DDX3X	1654	0.498322	8.92513	25.6598	4.07e-07	4.12e-05	0.205516	8.92513	4.38341	0.0362903	0.288605	0.216929	8.92513	4.87858	0.0271919	0.137684	0.113325	8.92513	1.32958	0.24888	0.560263	83.2667	73.4248	83.9193	111.177	106.927	93.6394	72.4903	80.1928	94.7777	90.5851	93.8996	75.3334	88.2852	106.986	95.9209
IL10RB	3588	0.556695	4.73399	25.6587	4.07e-07	4.12e-05	0.217578	4.73399	4.04002	0.0444333	0.327302	-0.236911	4.73399	4.46724	0.0345508	0.165319	-0.238509	4.73399	4.42324	0.0354526	0.135004	16.5893	11.0652	14.4081	18.1906	12.2004	15.9311	13.4986	16.3616	18.0877	14.4837	9.80392	8.73911	11.1795	12.6031	9.02509
CTDSPL	10217	-0.600145	5.59608	25.6506	4.09e-07	4.12e-05	-0.510215	5.59608	18.3002	1.89e-05	0.000957367	-0.0146414	5.59608	0.0159138	0.899613	1	0.130176	5.59608	1.23023	0.267363	0.580295	10.6613	11.4759	13.4795	6.90663	14.0387	11.9067	13.0016	12.0209	8.09357	12.5452	10.0695	10.3286	10.6278	7.83426	9.29453
SLC39A10	57181	-0.633951	5.72271	25.4953	4.43e-07	4.45e-05	-0.293017	5.72271	5.33016	0.0209595	0.204967	0.562186	5.72271	20.4237	6.21e-06	0.000117484	0.532385	5.72271	18.088	2.11e-05	0.000225205	8.84305	12.6141	9.24913	6.65729	14.1582	10.1992	10.5438	8.43015	7.6656	10.6274	7.6791	10.657	8.45833	7.40526	13.8645
MCM5	4174	-0.647396	7.16753	25.3761	4.72e-07	4.71e-05	-0.497186	7.16753	14.9152	0.000112452	0.00411701	-0.175947	7.16753	1.89764	0.168343	0.489251	0.00365628	7.16753	0.000812699	0.977257	1	47.0942	57.3293	58.6017	37.7166	58.9949	47.2077	57.129	60.7726	35.4713	54.807	78.9977	75.3548	73.6006	47.9794	54.8241
FBXO5	26271	-0.736553	5.66202	25.2999	4.91e-07	4.88e-05	-0.578714	5.66202	15.449	8.48e-05	0.00329295	-0.500205	5.66202	11.5502	0.000677438	0.00702861	-0.562036	5.66202	14.3894	0.000148637	0.00128696	25.9906	41.5039	35.9752	22.8866	25.1599	22.6291	23.4982	18.5723	12.3565	11.9559	24.36	20.7657	19.3501	15.6878	15.1179
GREM2	64388	0.656901	7.34216	25.2627	5e-07	4.92e-05	0.173977	7.34216	1.79322	0.180534	0.699135	-0.410313	7.34216	9.91075	0.00164316	0.0146213	-0.201781	7.34216	2.39163	0.121986	0.342899	44.0183	25.5452	41.6364	42.0328	34.0089	48.727	32.5448	55.7268	53.3429	46.8946	27.5177	26.2817	39.9549	38.563	24.4013
CDCA4	55038	-0.714747	5.77462	25.267	4.99e-07	4.92e-05	-0.183987	5.77462	1.64096	0.200194	0.738295	-0.321534	5.77462	5.05332	0.0245787	0.127253	-0.126738	5.77462	0.769367	0.380413	0.704019	18.6425	35.7335	25.856	20.9172	23.837	15.4333	23.9887	21.2907	13.8445	15.1643	27.9673	29.9014	23.0736	20.0422	17.8331
PPFIBP1	8496	0.46971	7.56027	25.2747	4.97e-07	4.92e-05	0.388758	7.56027	17.3027	3.19e-05	0.00147557	-0.202483	7.56027	4.67316	0.0306375	0.151097	-0.0129929	7.56027	0.0190585	0.890199	1	30.7283	27.4949	34.7882	38.7217	30.2137	28.903	26.9358	31.7003	38.5078	27.8095	26.5959	26.9503	31.7701	35.5494	27.3754
MPP2	4355	-0.98229	2.5524	25.2	5.17e-07	5.06e-05	-0.744927	2.5524	13.4346	0.000247025	0.00768931	-0.78748	2.5524	18.2007	1.99e-05	0.000329636	-0.27233	2.5524	1.89643	0.168479	0.429519	0.771112	1.18455	1.55303	0.49603	0.763335	1.25113	1.49304	1.73761	0.695666	1.0382	1.41312	1.35241	1.58551	0.860375	1.03607
DCLRE1B	64858	-0.60579	5.1737	25.0611	5.55e-07	5.42e-05	-0.415505	5.1737	11.5056	0.000693876	0.0176559	-0.0628553	5.1737	0.276259	0.599164	0.986962	0.0491374	5.1737	0.164398	0.68514	1	8.66166	10.1585	11.244	7.60951	10.2471	7.3596	9.69074	8.6763	5.73336	8.77993	12.58	12.5545	10.7167	7.9977	10.1965
FAM214A	56204	0.755527	4.19538	24.9446	5.9e-07	5.71e-05	0.262584	4.19538	3.16547	0.0752108	0.444256	0.543118	4.19538	12.628	0.000380017	0.00434459	0.104403	4.19538	0.480987	0.487976	0.836732	6.28669	3.4438	4.02345	6.09603	5.69184	4.59168	3.07786	3.30448	5.72793	4.26812	2.37372	2.514	2.20295	3.61076	3.78926
SEMA3C	10512	0.523269	8.6824	24.9504	5.88e-07	5.71e-05	-0.284773	8.6824	7.46753	0.00628217	0.0889851	-0.0273194	8.6824	0.0684695	0.793578	1	-0.415358	8.6824	15.8124	6.99e-05	0.000660101	105.199	58.412	81.8473	84.9224	86.0347	125.625	73.1406	85.8968	91.6648	88.2741	75.8402	43.6219	63.6377	71.0169	55.4396
PSMC3IP	29893	-0.699375	5.12845	24.9123	6e-07	5.79e-05	-0.392154	5.12845	7.63199	0.00573419	0.0834303	0.0825709	5.12845	0.355975	0.55075	0.942328	0.19083	5.12845	1.85535	0.173162	0.43833	18.354	30.4216	26.1716	17.9086	26.8045	14.3635	17.8412	14.8761	9.02737	14.0833	24.2176	22.544	20.9233	17.4922	25.5044
ZNF652	22834	0.548385	5.61405	24.8695	6.13e-07	5.89e-05	0.416913	5.61405	14.3776	0.000149568	0.00521923	0.107462	5.61405	0.89565	0.343951	0.707909	-0.196479	5.61405	3.01584	0.0824549	0.257563	4.86897	3.76956	3.90442	5.5976	3.48132	4.11549	3.86843	3.64109	6.04893	3.97832	3.93929	4.13821	2.93767	5.59616	3.80653
HAUS8	93323	-0.695026	3.90328	24.809	6.33e-07	6.06e-05	-0.25962	3.90328	3.20345	0.0734832	0.438634	-0.176287	3.90328	1.5153	0.218333	0.578171	-0.106026	3.90328	0.526845	0.467936	0.812865	8.42654	13.6165	10.0793	8.94071	9.68191	8.94028	13.5561	10.348	7.48689	9.37604	12.0193	12.7118	10.5342	8.21337	8.25647
B4GALT3	8703	-0.566541	4.55073	24.7093	6.67e-07	6.36e-05	-0.374645	4.55073	10.3194	0.0013164	0.0295537	-0.0990252	4.55073	0.753367	0.385412	0.762915	-0.0697637	4.55073	0.36175	0.547536	0.901157	9.69884	9.43754	8.48652	6.86043	8.01589	9.16314	11.1137	10.3442	7.56936	10.3192	10.5805	13.3409	11.3904	8.36309	9.77127
ESCO2	157570	-0.795423	5.24041	24.547	7.25e-07	6.89e-05	-0.55586	5.24041	11.8117	0.000588601	0.0154898	-0.232939	5.24041	2.11533	0.14583	0.445516	-0.285012	5.24041	3.11438	0.0776041	0.246216	12.9539	19.2229	18.7369	11.7557	15.9642	11.0478	12.6346	9.11313	5.84325	6.54825	10.5942	10.5386	7.99316	7.09612	7.98856
FOXM1	2305	-0.47577	6.87726	24.5278	7.32e-07	6.93e-05	-0.469789	6.87726	23.7844	1.08e-06	8.52e-05	0.00625014	6.87726	0.00431179	0.947645	1	0.0358021	6.87726	0.14031	0.707973	1	34.4664	33.6106	31.8535	23.9495	33.8718	24.9916	28.7373	30.4042	19.4109	27.8934	42.4322	38.7777	40.4669	29.9082	42.1608
POLE	5426	-0.491151	6.29189	24.5203	7.35e-07	6.93e-05	-0.414418	6.29189	17.274	3.24e-05	0.00149524	-0.302094	6.29189	9.27454	0.00232361	0.0195126	-0.238359	6.29189	5.69308	0.0170319	0.0744585	10.1714	9.89687	10.1989	7.68746	9.3259	8.51	10.024	10.2398	6.71454	7.92026	12.6242	13.027	12.0584	9.0298	9.03825
ARSJ	79642	-0.470032	6.0722	24.4154	7.76e-07	7.3e-05	-0.831182	6.0722	77.1589	1.58e-18	3.08e-15	-0.127025	6.0722	1.80206	0.179464	0.509372	-0.528648	6.0722	31.5136	1.98e-08	4.15e-07	20.5843	17.2859	16.6952	11.6189	16.0646	17.4377	14.3731	13.4338	9.58988	11.4575	18.5466	12.6021	12.8831	10.6231	11.9923
RAD51	5888	-0.602053	4.9069	24.3876	7.88e-07	7.37e-05	-0.356449	4.9069	8.30224	0.00395961	0.0648492	-0.572161	4.9069	20.6028	5.65e-06	0.000108449	-0.57763	4.9069	20.6454	5.53e-06	6.75e-05	11.9919	15.3598	11.8342	10.8325	8.58187	12.2989	16.9079	13.9379	8.66944	8.63672	17.8454	17.1225	15.969	13.3528	10.8795
FILIP1L	11259	0.474021	6.43951	24.3207	8.16e-07	7.58e-05	-0.12916	6.43951	1.85134	0.173628	0.683223	-0.230861	6.43951	5.56338	0.0183399	0.101873	-0.730891	6.43951	56.1697	6.65e-14	3.24e-12	29.5081	20.2156	22.2834	28.4369	20.118	24.5765	14.2803	14.9146	19.395	12.3202	24.5664	17.6486	18.9646	24.7252	15.6265
KIF18B	146909	-0.598647	5.22756	24.3236	8.14e-07	7.58e-05	-0.458458	5.22756	14.0153	0.000181325	0.00608938	-0.268446	5.22756	4.92028	0.0265432	0.134891	-0.191331	5.22756	2.44931	0.117576	0.334619	8.64676	10.6644	9.36034	7.03598	8.05485	7.20809	8.58026	8.44548	4.37937	6.17357	11.6469	10.6684	10.8448	8.81903	9.86188
KCTD9	54793	0.433311	6.25441	24.3053	8.22e-07	7.61e-05	0.0531529	6.25441	0.372949	0.541401	1	-0.0374928	6.25441	0.183013	0.668796	1	-0.0786691	6.25441	0.795539	0.37243	0.693852	28.3406	20.9994	26.8077	28.4336	25.716	20.9232	15.5664	19.2812	19.4532	18.6959	21.8385	17.989	22.99	26.02	22.8772
IAH1	285148	0.487147	5.0993	24.2837	8.31e-07	7.67e-05	0.151947	5.0993	2.42241	0.119611	0.56407	-0.606303	5.0993	34.4633	4.34e-09	1.55e-07	-0.607878	5.0993	33.8803	5.86e-09	1.35e-07	47.6021	35.6669	42.543	47.3034	26.6264	36.9966	31.355	39.2915	45.166	26.0907	39.3571	31.1159	41.7706	44.9758	28.5031
WDR60	55112	0.622672	3.95495	24.2529	8.45e-07	7.74e-05	0.271428	3.95495	4.77884	0.0288115	0.251446	-0.275405	3.95495	4.4306	0.0353	0.16789	-0.292161	3.95495	4.83843	0.0278323	0.110896	3.52372	2.71077	3.19746	4.68368	2.84241	4.97514	3.54552	4.71873	5.42423	4.27499	4.24741	3.70281	4.68498	5.16655	3.24604
DDX11	1663	-0.549575	4.52735	24.2517	8.45e-07	7.74e-05	-0.437153	4.52735	14.7854	0.000120466	0.00435965	-0.0551145	4.52735	0.252101	0.615599	1	-0.00261926	4.52735	0.000548333	0.981318	1	5.79885	6.30074	5.62705	4.26203	5.94075	5.38648	6.17701	6.36138	4.44142	6.22938	6.79961	7.00421	6.70764	4.6017	5.75397
RFC2	5982	-0.611731	5.50139	24.1307	9e-07	8.21e-05	-0.340475	5.50139	7.32442	0.00680239	0.0942839	-0.17074	5.50139	1.88031	0.170299	0.493073	-0.0825898	5.50139	0.43101	0.511494	0.863059	21.9025	30.824	28.1899	21.1555	26.136	19.8617	27.1301	22.6671	14.5812	19.9025	31.7781	30.0322	26.8676	22.5536	22.9734
H2AFX	3014	-0.743876	6.70357	23.873	1.03e-06	9.36e-05	-0.521881	6.70357	11.6638	0.000637287	0.0165779	-0.433043	6.70357	8.14998	0.00430617	0.0326489	-0.262928	6.70357	2.98035	0.0842812	0.261882	55.8384	85.8933	67.9284	55.5045	53.5941	52.9779	69.1309	74.2436	36.11	52.9135	97.7361	80.577	85.1364	49.9912	61.9784
LMNB1	4001	-0.60746	6.587	23.7838	1.08e-06	9.77e-05	-0.197545	6.587	2.49251	0.114389	0.553646	-0.234832	6.587	3.51809	0.0607023	0.249467	-0.208333	6.587	2.74267	0.0977011	0.29308	25.0463	38.6713	28.279	26.9762	26.7511	22.186	31.5211	24.248	16.2877	20.2196	36.4325	39.6331	31.7703	30.3779	24.4992
DTYMK	1841	-0.545059	5.74898	23.7748	1.08e-06	9.78e-05	-0.225791	5.74898	3.98488	0.0459103	0.333725	-0.284386	5.74898	6.43005	0.0112205	0.0704414	-0.0835263	5.74898	0.54055	0.462205	0.806387	41.0536	53.327	51.0652	36.2872	43.191	31.3134	48.1379	42.2293	28.5753	34.1021	56.8801	57.1955	53.2273	45.2805	42.9955
NUP62	23636	-0.515184	6.42236	23.6747	1.14e-06	0.000102621	-0.410309	6.42236	14.8659	0.000115431	0.00420137	-0.09266	6.42236	0.778996	0.377448	0.752688	0.0328612	6.42236	0.0965168	0.75605	1	22.9128	25.9671	25.3306	20.4372	27.8498	20.963	23.3282	24.665	14.451	21.5383	28.708	28.5783	28.8008	19.8607	24.6147
NCAPD3	23310	-0.572605	6.30239	23.6188	1.17e-06	0.000104668	-0.260241	6.30239	4.8144	0.0282228	0.247979	-0.494013	6.30239	17.1961	3.37e-05	0.000530234	-0.41498	6.30239	11.9706	0.000540467	0.00397538	12.7523	19.0225	16.778	13.2413	12.7878	12.8119	16.4718	13.2594	9.55971	9.33372	17.5168	17.9324	15.5561	13.4178	10.2472
THOC5	8563	0.458499	5.5933	23.6163	1.18e-06	0.000104668	-0.14088	5.5933	2.33983	0.126103	0.578367	-0.357783	5.5933	14.2583	0.000159356	0.00204074	-0.488643	5.5933	26.4054	2.77e-07	4.49e-06	22.9504	13.9371	18.5885	19.6406	15.0932	19.2476	13.8848	19.8592	19.5772	15.9147	22.0362	14.6279	20.271	19.0931	14.7609
SRPR	6734	0.512816	6.52235	23.6254	1.17e-06	0.000104668	-0.325302	6.52235	9.823	0.00172343	0.0357203	-0.203977	6.52235	3.88492	0.0487215	0.213143	-0.194967	6.52235	3.51852	0.0606865	0.203491	33.0666	14.919	29.2685	21.4333	26.1348	33.8547	21.5965	38.5533	32.5975	32.5651	37.1475	22.6688	37.9852	30.3393	32.9753
KIFC1	3833	-0.60646	6.33646	23.6095	1.18e-06	0.000104671	-0.305978	6.33646	5.95164	0.0147036	0.163246	-0.455188	6.33646	13.2035	0.00027942	0.00333738	-0.295733	6.33646	5.50853	0.018924	0.080972	28.8398	44.9443	36.6186	28.1351	26.6908	22.4653	31.5514	27.1672	17.8622	19.178	39.0443	33.4636	36.4688	27.2562	27.4981
MPHOSPH6	10200	-0.805479	4.21865	23.5649	1.21e-06	0.000106753	-0.562208	4.21865	11.0994	0.000863542	0.0209839	0.0786777	4.21865	0.228917	0.632328	1	-0.00202711	4.21865	0.000152928	0.990133	1	15.8711	26.6559	22.4451	14.05	22.0007	16.0595	15.4977	12.5501	7.84458	11.7335	19.1782	19.9236	14.6878	13.7581	19.0065
NEIL3	55247	-0.770389	4.40078	23.4902	1.26e-06	0.000110597	-0.601408	4.40078	13.9926	0.000183531	0.00613438	-0.359447	4.40078	5.05295	0.024584	0.127254	-0.428234	4.40078	7.05209	0.00791727	0.0394759	9.55786	13.908	13.4483	8.02369	9.79512	7.7676	9.02357	7.1826	4.53827	5.18753	11.2876	9.81013	7.53061	6.74881	6.90471
SLFN11	91607	-0.650346	5.66603	23.4595	1.28e-06	0.000111987	-0.391007	5.66603	8.36032	0.00383502	0.0633632	-0.40696	5.66603	9.08652	0.00257501	0.0212245	-0.35975	5.66603	6.98215	0.00823265	0.04076	12.8604	17.457	15.1866	10.0776	13.0584	7.15493	8.65335	7.81253	4.97461	5.71328	9.56148	10.0531	8.19985	7.7065	5.31653
PPAT	5471	-0.638679	5.05374	23.4173	1.3e-06	0.000114072	-0.0191024	5.05374	0.0199219	0.887755	1	-0.0448458	5.05374	0.112364	0.737468	1	0.125272	5.05374	0.848014	0.357115	0.673857	6.67854	12.1867	10.5484	8.03746	9.78793	6.62221	10.3394	6.45279	5.95716	7.10297	10.0093	13.1702	9.38951	9.1167	8.41887
SAMD15	161394	1.26463	1.37453	23.3318	1.36e-06	0.000118848	1.40384	1.37453	26.4561	2.7e-07	2.75e-05	0.372162	1.37453	1.78697	0.181295	0.511941	0.76529	1.37453	6.51991	0.0106673	0.050621	0.734398	1.15635	1.0829	2.2124	1.51975	1.12493	0.956485	0.848125	2.40172	1.08588	0.486875	0.423146	1.07027	1.48732	1.31922
CHFR	55743	0.520289	5.13117	23.2926	1.39e-06	0.000120879	0.218703	5.13117	4.18552	0.0407706	0.310946	-0.178246	5.13117	2.72388	0.0988572	0.348466	-0.0635476	5.13117	0.33483	0.562829	0.917039	9.85847	6.97035	8.43156	10.3827	8.65354	10.8112	9.30477	12.206	13.3664	10.7231	10.918	9.5585	14.0241	13.2024	10.9919
C19orf48	84798	-0.642123	6.1239	23.2284	1.44e-06	0.000124559	-0.559578	6.1239	17.4537	2.94e-05	0.00138306	0.0983985	6.1239	0.558912	0.454699	0.846065	0.126889	6.1239	0.917993	0.338003	0.647887	25.6273	29.3696	28.4134	19.0761	33.3979	25.7365	33.5507	31.9427	23.2364	35.1114	50.5601	42.6053	41.331	24.7112	38.8397
RFC4	5984	-0.538189	5.04632	23.2201	1.44e-06	0.000124668	-0.4004	5.04632	12.4856	0.000410102	0.0117691	0.0407721	5.04632	0.138625	0.709652	1	0.133199	5.04632	1.43188	0.231458	0.542485	23.333	29.2297	27.7454	18.8299	31.2883	20.4233	21.8813	21.374	13.7635	20.0302	23.6281	23.4014	22.9951	18.7551	23.3366
CLSPN	63967	-0.698977	6.64045	23.2019	1.46e-06	0.00012543	-0.572559	6.64045	15.5632	7.98e-05	0.00313347	-0.355403	6.64045	6.0302	0.0140632	0.083474	-0.391375	6.64045	7.24463	0.00711135	0.0360455	12.1607	15.8886	14.6235	9.75427	12.8129	10.4205	12.8499	11.3915	6.26626	8.01305	16.5115	13.7055	11.9475	10.556	9.14459
SUV39H1	6839	-0.745911	4.12156	23.1941	1.46e-06	0.000125513	-0.635161	4.12156	16.3651	5.22e-05	0.00222352	-0.193648	4.12156	1.65119	0.198797	0.546222	-0.0482542	4.12156	0.0987829	0.753295	1	4.8608	6.5677	6.36165	4.64733	6.09021	5.09103	5.53456	5.94066	2.89537	5.37501	8.20776	7.41108	7.65668	4.09803	5.85839
LETM1	3954	-0.410072	6.36266	23.1631	1.49e-06	0.000127121	-0.395862	6.36266	21.3166	3.89e-06	0.000250055	0.207531	6.36266	6.25515	0.0123833	0.0760654	0.335461	6.36266	15.9364	6.55e-05	0.000623647	12.6267	13.2471	13.5113	9.96659	16.9394	13.5644	13.6609	15.3216	10.5315	17.0258	17.9152	17.5233	19.3513	12.8933	21.459
FBXL12	54850	0.598477	4.04681	23.0478	1.58e-06	0.000134526	0.172805	4.04681	2.02081	0.155156	0.642929	-0.209073	4.04681	2.80494	0.0939747	0.336682	-0.154388	4.04681	1.46831	0.225613	0.533069	7.87944	5.85824	7.833	9.99576	7.45089	10.3087	7.17142	10.8753	11.9079	9.39955	9.36059	7.44903	9.94706	9.08786	7.8734
DEPDC1	55635	-0.689412	6.23939	22.9742	1.64e-06	0.000139309	-0.284693	6.23939	3.89045	0.0485614	0.342495	-0.152724	6.23939	1.12491	0.288863	0.653834	-0.218905	6.23939	2.28775	0.130399	0.358909	14.3745	23.5682	17.1226	13.4303	16.6308	11.3303	14.4336	9.3886	6.73848	7.73335	15.3049	17.0334	13.6885	14.8398	12.2608
USP1	7398	-0.542527	7.02072	22.8556	1.75e-06	0.000147679	-0.455139	7.02072	16.0297	6.24e-05	0.00256807	-0.166517	7.02072	2.15559	0.142052	0.439209	-0.28002	7.02072	6.06714	0.013772	0.0623896	37.0468	45.239	42.0315	28.6918	35.6871	34.2032	35.5677	28.2814	21.9266	24.9812	36.6686	34.7186	30.8543	28.6505	29.2474
DCTPP1	79077	-0.670357	4.22986	22.8265	1.77e-06	0.00014944	-0.360951	4.22986	6.30024	0.0120721	0.142379	-0.126829	4.22986	0.842833	0.358588	0.728275	0.115016	4.22986	0.65873	0.417009	0.750983	12.5313	17.353	15.7387	11.2456	17.2843	12.1066	17.3759	17.6346	10.1822	14.9702	23.0342	23.6404	22.179	15.3438	18.1872
BANF1	8815	0.613835	5.50991	22.7963	1.8e-06	0.0001513	-0.0470154	5.50991	0.138984	0.709293	1	0.0518939	5.50991	0.172734	0.677693	1	0.136918	5.50991	1.1813	0.277092	0.582496	25.4959	17.8873	26.8692	31.5521	27.576	37.9475	24.179	47.9103	35.8851	49.1508	62.9039	36.4467	57.1634	49.7509	60.3893
BCL2	596	-0.801408	3.31587	22.7125	1.88e-06	0.00015752	-0.468697	3.31587	7.23522	0.00714872	0.0975556	0.105246	3.31587	0.402479	0.525812	0.917928	0.123593	3.31587	0.535083	0.464478	0.809073	1.44604	2.01987	1.88378	1.10676	2.00321	1.52053	2.17368	1.43097	1.09789	1.39718	1.44274	1.42548	1.20696	0.996079	1.45738
ZWINT	11130	-0.615734	6.40816	22.6966	1.9e-06	0.000158309	-0.246199	6.40816	3.59209	0.0580553	0.381259	-0.182725	6.40816	1.99832	0.157474	0.468339	-0.0880396	6.40816	0.458179	0.498476	0.848885	45.8962	75.6922	64.0648	47.2657	55.7241	34.9278	48.2339	35.8066	26.7732	28.8079	50.3348	48.0051	43.6376	39.0032	42.5153
PCNA	5111	-0.61178	7.37085	22.653	1.94e-06	0.000161409	-0.374044	7.37085	8.45999	0.00363043	0.0611963	-0.119462	7.37085	0.872501	0.350264	0.716915	0.0111789	7.37085	0.00757001	0.930667	1	117.505	163.25	156.296	100.937	151.731	102.071	135.864	120.642	79.3975	105.956	140.794	127.361	120.145	99.0427	109.256
SLC25A22	79751	-0.578654	3.97731	22.6357	1.96e-06	0.000162339	-0.0771549	3.97731	0.357476	0.549912	1	0.122451	3.97731	1.04736	0.306116	0.670554	0.445883	3.97731	12.6035	0.000385035	0.00297169	3.70658	5.19654	4.70305	3.59947	5.40151	3.37267	5.17424	4.66972	3.54229	5.44957	6.1641	8.42681	7.18354	5.38861	6.95919
TBL1XR1	79718	0.526508	7.448	22.5867	2.01e-06	0.000165993	0.0480092	7.448	0.189884	0.663014	1	0.0890932	7.448	0.652614	0.41918	0.804929	0.00838573	7.448	0.00576471	0.939478	1	29.5445	19.8054	29.204	27.3207	31.1007	31.433	21.8401	26.1968	30.7248	26.9407	24.209	19.309	24.9308	29.5907	27.3431
CRK	1398	0.447417	7.02453	22.403	2.21e-06	0.000182054	-0.0401984	7.02453	0.183961	0.667991	1	-0.0327355	7.02453	0.122396	0.72645	1	0.0317328	7.02453	0.113957	0.735684	1	40.1186	27.8815	45.0344	40.3387	41.8027	41.4056	31.5449	43.1602	40.0415	42.6712	45.755	31.3521	44.7157	43.3438	45.5937
FEM1A	55527	-0.473441	5.4888	22.3463	2.28e-06	0.000186906	-0.448301	5.4888	19.6787	9.16e-06	0.000514203	0.302675	5.4888	10.0917	0.00148941	0.0135165	0.498153	5.4888	26.2394	3.02e-07	4.85e-06	8.68056	10.1933	10.9266	7.74055	13.92	10.3001	10.1974	12.0024	7.08957	14.563	14.1066	13.0403	14.7241	9.21777	17.8952
C14orf80	283643	-0.682677	4.03178	22.2882	2.35e-06	0.000190186	-0.303264	4.03178	4.12725	0.0421979	0.316909	-0.379061	4.03178	7.08757	0.00776204	0.0523497	0.051331	4.03178	0.120407	0.728594	1	7.22923	10.818	10.0618	6.82175	7.8374	6.5339	10.302	11.5501	6.47288	8.94777	12.2039	12.377	13.1617	7.56321	9.89418
DGAT1	8694	-0.698604	3.85771	22.2939	2.34e-06	0.000190186	-0.480414	3.85771	10.0241	0.00154508	0.0329981	-0.329396	3.85771	5.49753	0.0190434	0.104887	0.151215	3.85771	1.05591	0.304149	0.613778	2.49791	3.1255	3.71728	1.7265	2.90804	3.43996	4.08986	5.37084	2.61407	4.87528	4.81347	5.25037	5.84688	3.40428	4.00846
PLS3	5358	0.472744	7.90187	22.2889	2.35e-06	0.000190186	0.113568	7.90187	1.29614	0.25492	0.793124	-0.211317	7.90187	4.43933	0.0351201	0.167254	-0.298405	7.90187	8.82544	0.0029706	0.0172966	66.4687	49.9577	67.5225	70.4419	58.2797	74.8006	57.191	65.8241	80.1696	54.0553	65.6669	54.0905	61.2086	73.1822	55.5658
ADAM19	8728	-0.470373	6.69431	22.2972	2.34e-06	0.000190186	-0.262171	6.69431	6.83436	0.00894209	0.11524	-0.16907	6.69431	2.76289	0.0964735	0.34297	-0.529131	6.69431	27.1339	1.9e-07	3.19e-06	10.7198	13.1026	7.87995	10.0727	6.87268	14.9031	16.9519	12.1003	11.5717	10.0897	27.7349	30.8153	21.7937	22.0473	20.8503
RBL1	5933	-0.562366	6.21314	22.2685	2.37e-06	0.000190924	-0.230572	6.21314	3.68428	0.0549278	0.369521	-0.157169	6.21314	1.75369	0.185414	0.519537	0.0814164	6.21314	0.460332	0.497469	0.847625	12.3417	17.7357	18.497	11.8931	16.3943	10.0348	12.6524	11.8074	7.60961	10.6349	13.8282	15.4616	12.9155	11.7466	11.6673
CHAF1A	10036	-0.667248	5.87249	22.2705	2.37e-06	0.000190924	-0.434151	5.87249	9.3253	0.00226011	0.0436353	-0.13464	5.87249	0.920464	0.337353	0.697897	0.0193926	5.87249	0.0187884	0.890975	1	13.874	20.103	17.61	13.5532	18.946	13.8555	19.0645	18.5649	10.0082	15.3752	25.0929	21.5307	21.3692	15.0774	18.0133
DDX12P	440081	-0.965161	2.67883	22.2116	2.44e-06	0.00019604	-0.849516	2.67883	16.5453	4.75e-05	0.00205998	-0.49835	2.67883	6.18349	0.0128948	0.0782788	-0.402207	2.67883	3.84469	0.0499037	0.175834	1.40289	1.31787	1.48876	0.648736	0.965055	1.35976	2.12354	2.057	0.943858	1.59381	2.56422	2.38933	2.13244	1.405	1.45223
POLD3	10714	-0.54715	5.57164	22.1907	2.47e-06	0.000197559	-0.353513	5.57164	9.06747	0.00260197	0.0483585	-0.349755	5.57164	8.95255	0.00277082	0.0225298	-0.270225	5.57164	5.23257	0.0221678	0.0923894	11.0129	16.3091	15.2179	10.6806	11.8601	11.2795	12.0392	11.3031	8.26577	9.09903	13.7136	13.2701	11.9462	9.49412	9.16634
KIF26A	26153	-5.6031	-0.915269	22.1787	2.48e-06	0.000198179	-5.00679	-0.915269	14.9261	0.000111803	0.00410469	-0.55622	-0.915269	0.839464	0.35955	0.729714	0.0519981	-0.915269	0.00599144	0.938302	1	0.0275114	0.0924122	0.0249641	0	0.0440759	0.0642151	0.0545996	0.115534	0	0.0949158	0.0607964	0.0760873	0.0986915	0	0.0164732
UBE2T	29089	-0.567877	5.05079	22.0978	2.59e-06	0.000206063	-0.287421	5.05079	5.4709	0.0193357	0.193502	-0.336996	5.05079	7.55977	0.00596857	0.0422009	-0.26661	5.05079	4.60173	0.0319398	0.124486	40.0246	55.7894	50.6234	37.9828	44.0609	29.6276	37.7869	30.1775	22.8103	23.3088	39.7228	40.5786	35.9868	30.1455	25.7434
MED21	9412	0.483247	5.06151	22.0809	2.61e-06	0.000207227	0.252386	5.06151	6.09476	0.0135583	0.154659	-0.0339599	5.06151	0.111329	0.738636	1	0.148083	5.06151	2.01864	0.155378	0.404992	12.0155	10.4072	15.013	13.3589	14.11	10.0216	8.11521	10.171	11.975	10.2628	9.84254	8.64119	11.1707	12.4705	11.0368
NCAPH	23397	-0.558222	5.58913	22.0261	2.69e-06	0.000212564	-0.238818	5.58913	3.92327	0.0476222	0.339362	-0.0145836	5.58913	0.0151448	0.902056	1	0.120535	5.58913	1.00837	0.315293	0.621788	7.04123	10.2543	9.73009	7.56155	9.58493	5.99757	7.58075	6.3262	4.12415	5.77639	9.3293	10.0126	8.57098	7.61704	9.22221
BRIP1	83990	-0.679307	5.83641	22.0141	2.71e-06	0.000213232	-0.706459	5.83641	23.7442	1.1e-06	8.61e-05	-0.654235	5.83641	19.8029	8.59e-06	0.000156918	-1.01415	5.83641	47.1873	6.45e-12	2.38e-10	8.88952	9.73998	8.86173	5.65192	6.2973	8.79386	8.67432	5.82197	4.56952	3.27618	9.10544	8.00627	6.56364	6.31339	4.04836
BDNF	627	0.527711	5.4458	21.9924	2.74e-06	0.000214997	-0.247591	5.4458	5.14399	0.023327	0.219352	0.114072	5.4458	1.04056	0.307692	0.670554	-0.345744	5.4458	9.75776	0.00178567	0.0112075	17.2993	8.58508	11.6712	14.1506	12.7563	10.6536	6.11004	7.45363	7.5653	8.30465	7.29161	5.26196	6.048	7.56353	6.25019
PIP4K2A	5305	0.514357	5.6972	21.9383	2.82e-06	0.000219779	0.0284791	5.6972	0.0690657	0.792702	1	-0.172607	5.6972	2.54632	0.110551	0.372971	-0.0245479	5.6972	0.050365	0.822429	1	13.0218	8.69525	15.4028	12.813	12.8722	15.5369	9.96197	14.8474	13.301	14.82	13.3969	11.3564	16.1365	16.7552	13.4454
PAQR4	124222	-0.663378	5.21552	21.9409	2.81e-06	0.000219779	-0.486726	5.21552	11.6125	0.000655096	0.0168534	-0.0136931	5.21552	0.00980731	0.921113	1	0.289325	5.21552	4.24252	0.0394237	0.146907	10.5826	11.6815	12.4413	8.11104	15.1061	10.5252	13.143	16.6586	7.80588	15.7458	16.6791	17.8553	17.1012	10.9103	14.2275
EYA3	2140	0.459712	5.17814	21.9043	2.87e-06	0.000223021	0.0753525	5.17814	0.607631	0.435681	0.951105	-0.162563	5.17814	2.75723	0.0968156	0.343705	-0.121863	5.17814	1.50669	0.219644	0.522716	6.29314	4.94797	7.15208	6.99977	5.93072	5.72439	4.48458	6.04993	6.23402	5.07822	6.77624	4.97684	6.14182	6.57094	6.31727
RAD9A	5883	-0.988654	2.6005	21.8821	2.9e-06	0.000224926	-0.530852	2.6005	5.68244	0.0171355	0.17941	0.462946	2.6005	5.58177	0.0181484	0.101059	0.675553	2.6005	11.0356	0.000893773	0.00617151	1.88347	2.42768	2.50401	1.51374	3.74265	2.19813	2.82522	2.61201	1.77823	3.84272	3.09746	4.7245	3.18187	1.62805	3.7243
FLOT2	2319	-0.520774	4.86667	21.7972	3.03e-06	0.000234384	-0.294776	4.86667	6.71248	0.00957405	0.121018	-0.778904	4.86667	46.6289	8.58e-12	4.57e-10	-0.462444	4.86667	15.57	7.95e-05	0.000738831	12.4306	14.472	13.8753	9.12105	7.99621	8.69616	11.2137	12.6946	7.77362	8.00638	12.2678	13.3153	14.8852	10.3324	8.03526
CENPU	79682	-0.677167	6.08401	21.7751	3.07e-06	0.000236383	-0.253944	6.08401	3.03286	0.0815941	0.46516	-0.0829176	6.08401	0.327944	0.566872	0.957328	-0.0228515	6.08401	0.0245452	0.875506	1	26.572	44.2304	39.3593	26.7182	36.7897	21.0144	28.8633	19.3175	14.1728	17.8571	26.7423	28.6631	22.4247	23.3442	21.869
FANCB	2187	-0.700448	4.06391	21.7403	3.12e-06	0.000239977	-0.660087	4.06391	19.0349	1.28e-05	0.000680816	-0.0458901	4.06391	0.0906044	0.76341	1	-0.411281	4.06391	7.41025	0.00648534	0.0334064	8.2812	8.43332	7.06583	5.08643	6.27061	4.83235	6.34711	4.28221	3.01069	3.53325	6.55534	5.35544	4.01822	4.35846	5.06961
CD3EAP	10849	-0.561771	4.98034	21.6394	3.29e-06	0.000252181	-0.422676	4.98034	11.9009	0.000561075	0.0149989	0.133934	4.98034	1.27609	0.258627	0.615813	0.168045	4.98034	1.95573	0.161971	0.417584	8.14632	11.5917	9.75341	7.28	12.024	6.23915	6.11889	6.24814	4.36363	6.4129	14.4518	13.9248	13.2671	9.78562	13.685
CAPZA1	829	0.480065	8.05027	21.6321	3.3e-06	0.000252371	0.14426	8.05027	1.96448	0.161035	0.655732	-0.135811	8.05027	1.73715	0.187501	0.523924	-0.0981535	8.05027	0.902785	0.342036	0.652758	94.1006	81.5575	112.537	117.386	103.549	99.5677	72.0692	91.5709	95.8191	80.7869	103.54	82.8099	102.523	117.259	95.1006
EEA1	8411	0.595927	6.83083	21.4618	3.61e-06	0.000274978	-0.043264	6.83083	0.115126	0.734383	1	0.162627	6.83083	1.62883	0.201864	0.551955	0.0517695	6.83083	0.164419	0.68512	1	19.7555	11.1185	19.4229	16.4033	22.0181	15.9941	10.0957	12.8078	14.2811	12.845	11.1285	8.36206	11.2907	13.7584	13.7833
ARMCX1	51309	0.435431	5.41568	21.445	3.64e-06	0.000276572	0.782853	5.41568	64.9483	7.69e-16	8.13e-13	0.127701	5.41568	1.80947	0.178572	0.507812	0.61993	5.41568	39.1363	3.95e-10	1.11e-08	16.3409	21.6633	23.2107	31.466	24.3879	14.6973	17.9881	20.5687	22.9191	22.1643	12.0178	15.185	16.7652	20.1004	19.4126
SCAF11	9169	0.491273	6.91607	21.3812	3.76e-06	0.00028507	-0.0190039	6.91607	0.0324438	0.857057	1	-0.0332807	6.91607	0.0971859	0.755233	1	-0.395639	6.91607	13.754	0.000208378	0.00172617	19.5292	11.3854	13.9459	16.8482	13.6965	20.8782	14.3643	15.0767	19.8042	14.4379	15.9323	13.8751	14.7598	18.9737	14.639
WDR1	9948	0.436067	8.98821	21.2817	3.97e-06	0.000298484	-0.282635	8.98821	9.0133	0.00268022	0.0494734	-0.188586	8.98821	4.00494	0.0453672	0.202559	-0.368343	8.98821	15.2429	9.45e-05	0.000859866	182.02	104.254	146.088	157.227	135.471	172.912	113.214	166.837	141.854	144.646	238.612	142.939	211.695	186.607	178.421
NKIRAS1	28512	0.617729	4.03878	21.2838	3.96e-06	0.000298484	0.268677	4.03878	4.15746	0.0414516	0.313813	0.124432	4.03878	0.853601	0.355536	0.724312	0.0486469	4.03878	0.12803	0.720483	1	9.31802	7.74668	9.72356	12.8384	11.3456	9.13477	5.77897	6.69138	9.07884	7.99099	6.13628	5.66952	6.85243	7.77042	6.19316
MOV10	4343	-0.551025	4.65947	21.2627	4e-06	0.000300561	-0.355126	4.65947	8.49876	0.00355389	0.0603876	-0.224584	4.65947	3.56966	0.0588442	0.243965	-0.0647713	4.65947	0.285411	0.593176	0.947493	6.38522	6.54207	6.03778	4.11564	6.11357	5.18502	6.27459	6.36955	4.92157	5.15342	5.16926	6.34366	6.26384	4.03723	4.75132
NCAPG	64151	-0.593169	6.97707	21.2363	4.06e-06	0.000302933	-0.309839	6.97707	5.77909	0.016218	0.17319	-0.373888	6.97707	8.37459	0.00380504	0.0294209	-0.416534	6.97707	10.3356	0.00130486	0.00853389	30.8651	47.9787	38.4257	28.995	27.4507	21.5946	27.3475	19.9929	15.5813	14.7881	29.5479	26.9575	23.681	23.1337	20.7066
EOGT	285203	0.437921	5.53055	21.2389	4.05e-06	0.000302933	0.118144	5.53055	1.57354	0.209693	0.754488	-0.151007	5.53055	2.3522	0.125106	0.404206	-0.431085	5.53055	19.3111	1.11e-05	0.000125107	9.54173	7.79533	8.83903	11.2139	7.12745	11.8565	9.15208	8.6833	11.5554	7.79543	11.8856	9.69626	9.78992	13.2703	9.82844
ATAD2	29028	-0.721138	7.76445	21.2288	4.08e-06	0.000303238	-0.588011	7.76445	14.1277	0.000170806	0.00582415	-0.257305	7.76445	2.72825	0.0985875	0.347805	-0.334972	7.76445	4.57892	0.0323677	0.12571	43.9679	60.406	57.4049	34.3196	53.009	39.8497	41.0935	33.1402	21.1592	23.1852	42.4534	40.7183	34.1279	30.711	30.148
KHNYN	23351	0.446524	6.11129	21.208	4.12e-06	0.000304746	0.326082	6.11129	11.2946	0.00077732	0.0193142	0.125339	6.11129	1.6742	0.195696	0.540338	0.247437	6.11129	6.38501	0.0115088	0.0539021	9.22828	9.20029	10.1558	11.9108	10.2664	10.0463	9.55291	11.5084	13.5337	11.7892	10.872	8.9158	11.1496	12.327	13.8629
ARPP19	10776	-0.501287	7.75491	21.2106	4.11e-06	0.000304746	-0.405734	7.75491	13.8695	0.000195958	0.00643944	0.056574	7.75491	0.272862	0.601418	0.988877	0.0860811	7.75491	0.628677	0.427841	0.764637	41.63	48.8402	48.3958	30.4257	50.5792	41.6922	42.9001	40.1824	30.0195	38.977	44.2634	44.8023	41.9693	35.9857	46.5119
THAP10	56906	-0.844732	2.66863	21.1417	4.27e-06	0.00031457	-0.543642	2.66863	8.0069	0.00465995	0.0726603	0.00851653	2.66863	0.00224985	0.962168	1	0.0637147	2.66863	0.119318	0.729776	1	3.40549	4.11812	3.99663	2.56027	3.3463	2.43765	3.78482	3.12722	1.92531	2.86455	3.13068	3.26506	2.32114	1.73098	3.26261
MAP3K11	4296	-0.525366	4.73791	21.0177	4.55e-06	0.000333259	-0.252178	4.73791	4.58306	0.0322895	0.271063	0.385955	4.73791	12.5167	0.000403328	0.00456583	0.658165	4.73791	34.1489	5.11e-09	1.2e-07	5.2808	6.4007	6.04293	4.63698	8.44646	5.49511	7.53761	8.23703	5.3743	10.2827	8.3241	9.16105	8.79532	5.97494	11.3397
RPIA	22934	-0.802412	2.86292	21.019	4.55e-06	0.000333259	-0.332867	2.86292	3.23977	0.0718706	0.433394	0.351427	2.86292	3.81805	0.0507033	0.219654	0.169582	2.86292	0.887369	0.346191	0.658755	2.7874	5.44758	3.40309	2.67326	4.22211	3.60796	4.07352	3.14989	2.78901	3.59689	4.83822	5.98034	3.27248	3.42932	4.79468
ZNF672	79894	-0.700765	4.96188	21.0144	4.56e-06	0.000333259	-0.461162	4.96188	8.8954	0.00285889	0.0518052	-0.292009	4.96188	3.63656	0.0565236	0.238276	-0.244744	4.96188	2.51373	0.112858	0.325131	8.26268	13.6913	10.5714	8.98279	8.55458	9.86476	11.5605	11.7525	6.82592	9.29939	15.2791	13.7169	11.7257	8.14623	10.0088
WIPI1	55062	0.411595	6.23413	20.9902	4.62e-06	0.000336533	0.583562	6.23413	41.1672	1.4e-10	4.35e-08	-0.178241	6.23413	3.75345	0.0526988	0.226327	0.0252176	6.23413	0.0731049	0.786869	1	31.4494	34.97	35.1568	48.7675	32.6613	44.2584	45.3492	47.8784	57.4856	42.8104	26.2622	33.2238	33.3602	44.1993	27.596
HIST1H2AD	3013	-0.877726	4.75287	20.9003	4.84e-06	0.000350687	-0.396307	4.75287	4.16993	0.0411476	0.312256	-0.637867	4.75287	10.577	0.00114503	0.0108876	-0.662841	4.75287	11.3259	0.00076435	0.00538035	57.0441	82.9511	64.3309	48.7292	41.656	43.6028	100.732	58.3199	46.8591	29.8217	60.0897	49.5641	40.5345	30.5697	32.3016
CHRAC1	54108	-0.54898	4.36345	20.9005	4.84e-06	0.000350687	-0.364052	4.36345	8.76689	0.00306748	0.0543048	0.173376	4.36345	2.17889	0.139916	0.434564	0.219111	4.36345	3.35621	0.0669519	0.219648	7.38678	8.60336	7.1744	5.06372	7.84992	7.97103	9.35585	8.82296	6.66405	8.78155	8.53101	9.13675	8.6886	6.89842	11.3799
SFT2D1	113402	-0.503867	4.52026	20.7853	5.14e-06	0.000371329	-0.275295	4.52026	5.87994	0.0153144	0.167461	-0.123131	4.52026	1.22178	0.269012	0.626634	-0.0519962	4.52026	0.209424	0.647219	1	32.1948	39.2531	34.5922	25.3591	27.624	29.3984	37.1603	32.5841	27.5865	32.2665	37.0316	39.118	36.6047	28.6289	35.49
SCRN1	9805	0.461411	7.72924	20.7209	5.31e-06	0.000381854	0.0943122	7.72924	0.872858	0.350165	0.854332	-0.302308	7.72924	8.88763	0.00287109	0.0231227	-0.242628	7.72924	5.70043	0.0169607	0.0741985	44.4124	34.7661	45.5117	50.1478	40.6239	41.3465	33.2498	44.0638	43.2934	37.3187	41.4694	30.7603	43.0058	42.6964	30.0848
TXNIP	10628	-0.503137	7.70502	20.7255	5.3e-06	0.000381854	-0.267617	7.70502	5.84468	0.0156243	0.168956	-0.16571	7.70502	2.24625	0.133939	0.423255	-0.145611	7.70502	1.72465	0.189095	0.467286	58.5842	81.2541	73.1378	55.3128	67.1805	82.1193	93.5764	77.2195	65.3265	67.1555	74.9493	78.6021	67.5106	58.1146	59.6718
CENPO	79172	-0.505383	6.13878	20.7087	5.35e-06	0.000383205	-0.378186	6.13878	11.4574	0.000712101	0.0180113	-0.235473	6.13878	4.52025	0.0334959	0.161367	-0.130493	6.13878	1.36716	0.2423	0.552084	14.877	19.5182	19.0594	13.7148	15.624	14.3015	17.2305	16.7868	11.2185	14.1521	24.2823	20.6558	20.7633	15.7945	18.4388
PLEKHG3	26030	-0.611127	3.23905	20.661	5.48e-06	0.000391757	-0.398142	3.23905	8.08454	0.00446446	0.0707467	-0.4348	3.23905	9.33818	0.00224429	0.0189785	-0.429559	3.23905	8.74426	0.00310578	0.0179805	2.45043	2.85605	2.54941	2.09405	1.94035	1.65178	2.05427	1.57906	1.23874	1.16608	2.65153	2.92115	2.67122	1.79179	1.92262
JADE1	79960	-0.412238	5.82186	20.6247	5.59e-06	0.000398131	-0.413984	5.82186	20.5551	5.79e-06	0.000346666	-0.208759	5.82186	5.07715	0.0242431	0.126014	-0.445958	5.82186	23.2011	1.46e-06	2.01e-05	12.7664	14.1133	11.4126	9.42893	10.0622	9.77936	9.6617	7.83312	7.26063	7.17101	10.4897	9.47067	8.91597	8.09126	7.12456
SKA1	220134	-0.59707	5.48607	20.5956	5.67e-06	0.000403114	-0.331601	5.48607	6.2267	0.0125838	0.146844	-0.289037	5.48607	4.75588	0.0291983	0.145498	-0.277306	5.48607	4.30305	0.0380441	0.14273	15.4169	23.2449	19.6835	14.774	16.9085	14.275	15.7408	11.9587	8.33359	9.60795	17.0346	17.942	16.4829	15.0572	12.9696
DERL1	79139	0.384654	6.23967	20.5161	5.91e-06	0.000419027	-0.229692	6.23967	7.61154	0.0057996	0.0842187	-0.158781	6.23967	3.57199	0.0587619	0.243783	-0.284018	6.23967	11.3578	0.000751335	0.00529462	26.2423	16.3118	22.9035	21.5375	19.9736	26.6642	17.0381	24.0041	23.3735	22.7406	26.8128	18.7793	26.28	23.1005	22.8284
CDCA7	83879	-0.718797	4.22349	20.5077	5.94e-06	0.0004197	-0.618516	4.22349	14.9053	0.000113045	0.00412639	-0.312413	4.22349	3.87042	0.0491443	0.214512	-0.335936	4.22349	4.39862	0.0359679	0.136536	6.18546	6.16652	6.54321	3.91066	6.42983	5.59748	7.5821	6.38975	4.26726	5.05382	10.4089	9.84943	8.60271	6.17873	5.54567
NXT1	29107	-0.651822	4.28754	20.3129	6.58e-06	0.000463371	-0.325669	4.28754	4.84841	0.0276716	0.244941	-0.283028	4.28754	3.82279	0.05056	0.219183	-0.0704937	4.28754	0.227178	0.633624	0.986827	12.8978	20.4742	17.8952	13.0163	15.3754	14.9554	19.074	20.1979	11.1104	15.9947	22.8754	23.4738	19.9251	16.1781	16.243
CENPQ	55166	-0.757583	4.13329	20.2518	6.79e-06	0.000477098	-0.314751	4.13329	3.34986	0.0672108	0.416379	-0.0110548	4.13329	0.00441593	0.947018	1	0.195522	4.13329	1.32371	0.249927	0.561894	7.79939	12.6928	12.0069	7.53337	12.5816	7.21914	10.7818	7.72529	4.36735	7.05184	12.6473	13.3886	12.0598	10.8165	12.1101
DNA2	1763	-0.667719	4.66387	20.2399	6.83e-06	0.000478738	-0.425362	4.66387	7.982	0.00472447	0.0734406	-0.343905	4.66387	5.10652	0.0238361	0.124449	-0.526095	4.66387	11.8109	0.00058884	0.00428645	6.31701	9.95106	8.14358	6.47795	6.56086	5.64367	6.2252	4.40917	3.57658	3.3711	7.16278	7.06863	4.96197	4.67099	3.88683
CIR1	9541	0.601188	4.16557	20.1225	7.26e-06	0.000507637	0.24556	4.16557	3.44993	0.0632545	0.40145	-0.0440904	4.16557	0.103248	0.747966	1	-0.176167	4.16557	1.63285	0.20131	0.489319	9.43469	9.05474	10.3016	14.2377	9.19098	12.7654	7.97324	9.75282	11.3176	9.50445	9.11873	7.31183	8.41476	11.4125	8.87744
KDM5B	10765	0.58534	6.59645	20.104	7.33e-06	0.000511175	0.261499	6.59645	4.04118	0.0444029	0.327173	-0.00417467	6.59645	0.00100936	0.974655	1	-0.30924	6.59645	5.50592	0.0189522	0.0810515	17.4886	11.1645	11.02	17.8384	9.68941	17.6402	14.9699	14.7864	21.9519	15.1003	13.6312	13.2632	14.104	19.1238	15.2237
CERS5	91012	-0.516808	4.90864	19.9729	7.85e-06	0.000545934	-0.887287	4.90864	60.101	9.01e-15	7.62e-12	-0.405843	4.90864	12.7306	0.000359716	0.00415936	-0.589162	4.90864	26.7494	2.32e-07	3.81e-06	9.7892	6.85051	7.72123	4.74813	5.68351	10.3115	8.9667	9.33926	5.91026	8.41239	11.0937	8.4692	10.6026	6.31538	6.73328
SCML2	10389	-0.924571	3.06513	19.9294	8.04e-06	0.000556973	-0.446822	3.06513	4.37881	0.0363884	0.288932	-0.258271	3.06513	1.44889	0.228707	0.593136	-0.369939	3.06513	2.9355	0.0866519	0.267546	1.90411	3.49549	2.39081	1.38937	2.01007	1.8863	2.4607	1.93399	1.27837	1.20037	2.21155	2.5106	1.29067	1.7514	1.51135
ARSI	340075	-0.44092	5.41137	19.9112	8.11e-06	0.000560783	-0.178513	5.41137	3.14594	0.076116	0.44761	-0.387782	5.41137	14.4723	0.000142238	0.00185324	-0.354392	5.41137	11.816	0.000587224	0.00427714	13.8232	16.6853	13.289	13.2654	11.0966	13.735	16.3671	15.3569	11.3852	11.6587	13.4642	16.1796	13.3709	11.6358	9.34901
CKS1B	1163	-0.497995	5.93913	19.8532	8.36e-06	0.00057648	-0.241253	5.93913	4.56893	0.0325568	0.271999	0.0319239	5.93913	0.0821639	0.774386	1	0.131512	5.93913	1.36813	0.242133	0.552036	63.2725	89.9644	74.9397	62.117	79.9347	48.3678	62.3867	58.8875	38.7503	56.5194	79.4038	75.208	69.1937	61.8354	72.2789
GDPD5	81544	-0.60754	3.68067	19.8007	8.6e-06	0.00059093	-0.43203	3.68067	9.45072	0.00211067	0.0415726	-0.580152	3.68067	17.8304	2.42e-05	0.00039248	-0.339642	3.68067	5.66176	0.0173387	0.0755264	4.04118	3.73792	3.90617	2.26373	2.50217	3.48598	4.47505	4.79612	3.03816	3.37733	4.71114	5.75026	5.88281	3.87933	3.85761
DCTN5	84516	-0.37464	6.42429	19.7587	8.79e-06	0.000602405	-0.31831	6.42429	14.0695	0.000176176	0.00595128	0.0846733	6.42429	1.03467	0.309063	0.670554	0.153433	6.42429	3.33257	0.0679205	0.222218	12.197	13.037	13.1904	9.53384	14.1094	10.6723	11.2715	11.442	8.75775	11.6653	11.6993	11.6594	11.6453	9.41862	12.7339
BRWD3	254065	0.448006	5.05741	19.7012	9.05e-06	0.000619157	0.318623	5.05741	9.96069	0.00159918	0.0338081	0.021077	5.05741	0.0366924	0.848093	1	-0.521073	5.05741	23.3844	1.33e-06	1.84e-05	3.46563	3.08725	2.52503	4.16936	2.54528	2.98471	2.45126	1.80016	3.36907	1.79761	2.1322	2.24382	1.5638	3.06747	1.62705
NCOA3	8202	0.397449	6.92574	19.646	9.32e-06	0.000635582	0.448995	6.92574	24.8328	6.25e-07	5.53e-05	0.13363	6.92574	2.20176	0.137854	0.431647	0.269615	6.92574	8.81914	0.00298088	0.0173445	15.7043	15.6381	16.5075	21.5766	20.1999	12.291	13.069	13.7758	16.5483	13.899	11.9192	12.538	13.4168	16.3849	14.2687
LMNB2	84823	-0.559725	8.24752	19.6254	9.42e-06	0.000637325	-0.311014	8.24752	6.05725	0.0138493	0.15657	-0.380791	8.24752	9.10614	0.00254753	0.0210378	-0.158032	8.24752	1.55918	0.211786	0.508932	57.3015	78.81	72.0643	53.4958	59.8122	46.7864	63.0573	65.0046	39.0557	49.993	93.8898	87.3661	87.7549	64.7967	61.8146
C9orf40	55071	-0.567706	4.11075	19.631	9.39e-06	0.000637325	-0.202669	4.11075	2.32867	0.127011	0.579617	-0.261589	4.11075	3.98704	0.0458514	0.204094	-0.109994	4.11075	0.669961	0.413065	0.746272	7.19592	10.1722	9.32289	6.68971	7.17333	6.34523	9.0844	7.89055	5.80661	5.83221	7.56227	8.10802	6.41761	5.94362	6.70251
TTC25	83538	2.16807	-0.297181	19.6286	9.41e-06	0.000637325	0.883481	-0.297181	4.5187	0.0335262	0.276414	-0.933808	-0.297181	3.21334	0.0730403	0.284065	-0.80162	-0.297181	2.1442	0.143109	0.382446	0.399296	0.0372571	0.362326	0.363137	0.284316	0.258891	0.26415	0.447156	0.840533	0.131199	0.235304	0.0818014	0.198943	0.507395	0.106262
TMPO	7112	-0.510214	8.04045	19.5665	9.72e-06	0.000655079	-0.389568	8.04045	11.3933	0.000737107	0.0185653	-0.228783	8.04045	3.93805	0.0472054	0.208451	-0.31306	8.04045	7.34368	0.0067299	0.034373	74.9625	95.8262	87.3067	65.4852	72.6567	57.5716	61.7457	50.6001	38.2664	40.1019	69.3282	65.4386	57.1798	53.4759	53.9376
C14orf132	56967	0.45905	5.99284	19.5627	9.73e-06	0.000655079	-0.060438	5.99284	0.349	0.55468	1	-0.0430025	5.99284	0.180249	0.671159	1	0.14014	5.99284	1.87084	0.171379	0.435009	6.97942	4.32291	7.95181	5.83568	7.55677	9.87791	7.61476	11.3318	9.83903	12.3436	8.05305	5.68377	9.0293	8.44297	7.84213
CDCA8	55143	-0.474594	5.613	19.5242	9.93e-06	0.000666675	-0.400782	5.613	13.6931	0.000215246	0.00692088	-0.178362	5.613	2.72798	0.098604	0.347815	-0.240441	5.613	4.89789	0.0268896	0.107835	19.255	25.7144	21.1702	16.5252	17.93	16.1448	15.0258	15.5755	11.2321	13.5994	28.4884	26.5058	23.9074	20.8095	22.2977
KIAA0355	9710	0.574335	5.39155	19.5027	1e-05	0.000671454	-0.0477806	5.39155	0.139319	0.708959	1	-0.573393	5.39155	18.1737	2.02e-05	0.000332819	-1.02494	5.39155	58.3481	2.2e-14	1.13e-12	7.80239	4.0878	4.50544	7.46265	2.97093	9.12213	5.90685	6.44807	8.6325	4.71608	7.36405	5.97488	7.02232	7.383	4.41374
TMEM198B	440104	0.662158	3.34445	19.5004	1.01e-05	0.000671454	0.644027	3.34445	17.9096	2.32e-05	0.00114111	0.620705	3.34445	17.8408	2.4e-05	0.000390577	0.814214	3.34445	28.3513	1.01e-07	1.8e-06	2.42305	1.9662	2.19871	3.39211	3.46033	2.98673	3.10683	3.24704	4.59301	5.01848	1.44394	1.68161	2.29513	2.64659	3.45601
NDC1	55706	-0.491315	6.3052	19.492	1.01e-05	0.000672661	-0.214445	6.3052	3.65103	0.0560346	0.374243	0.185832	6.3052	2.82776	0.0926473	0.333041	0.304361	6.3052	7.45328	0.00633208	0.0327767	15.488	21.4344	21.1159	15.7148	22.9615	12.2751	15.6939	13.0245	9.90597	13.482	17.3345	17.6169	15.393	13.6959	20.1626
BARD1	580	-0.592925	5.74362	19.4862	1.01e-05	0.000672952	-0.491959	5.74362	13.2996	0.000265464	0.00817162	-0.311956	5.74362	5.36731	0.0205176	0.111102	-0.39809	5.74362	8.65955	0.00325352	0.018712	12.2219	14.1052	13.8475	9.15003	11.6835	9.63394	10.0173	8.54955	5.22369	6.04039	10.1618	10.4735	8.35692	8.71992	7.27777
DYNLT3	6990	0.519316	5.84886	19.449	1.03e-05	0.000684368	0.342731	5.84886	8.49907	0.00355328	0.0603876	-0.216118	5.84886	3.30579	0.0690362	0.273782	-0.12882	5.84886	1.15498	0.28251	0.588327	23.5304	20.711	28.2406	31.1648	25.7144	30.986	22.5587	28.3588	34.0937	20.962	21.6894	23.6258	23.9615	30.8201	22.503
HPDL	84842	-1.48413	0.96725	19.4402	1.04e-05	0.000685735	-0.760431	0.96725	4.2043	0.0403217	0.308869	0.07438	0.96725	0.0610421	0.804856	1	0.560277	0.96725	2.99034	0.0837624	0.260573	0.41264	0.996245	0.842477	0.328364	1.32218	0.601972	1.2284	1.3863	0.372267	0.813504	1.41341	1.80694	1.1102	0.73737	1.42071
RFWD3	55159	-0.500945	6.43831	19.3988	1.06e-05	0.000697773	-0.350049	6.43831	9.3885	0.00218351	0.0427419	-0.271203	6.43831	5.65651	0.0173907	0.0978238	-0.25807	6.43831	5.06881	0.0243601	0.0995795	16.4234	22.5712	20.6936	15.141	17.5814	16.2976	18.0107	15.6542	11.4638	11.8041	22.4646	20.522	19.3917	16.976	17.128
C1orf112	55732	-0.53982	4.61117	19.3971	1.06e-05	0.000697773	-0.205308	4.61117	2.66062	0.102861	0.526635	-0.264112	4.61117	4.42476	0.0354211	0.168277	-0.199772	4.61117	2.44463	0.117928	0.335374	7.76633	11.5816	10.3326	7.81711	8.47206	5.99953	7.18552	5.94259	4.58786	4.76766	7.37805	8.28078	6.29579	6.21633	5.52741
MIR31HG	554202	0.633605	4.85512	19.3351	1.1e-05	0.000718927	0.507445	4.85512	12.3897	0.000431717	0.0122645	0.0823007	4.85512	0.347535	0.555512	0.947096	0.71603	4.85512	24.5613	7.2e-07	1.06e-05	6.8369	7.55827	14.214	12.9472	14.8818	11.2616	8.88832	18.0628	15.0686	19.109	13.0431	11.8478	15.2511	15.5886	16.3233
OIP5	11339	-0.72829	3.43809	19.3092	1.11e-05	0.000726885	-0.0995463	3.43809	0.32471	0.568791	1	0.258033	3.43809	2.41777	0.119965	0.393611	0.453118	3.43809	7.03952	0.00797304	0.0397071	7.6704	13.893	8.52967	8.61717	11.084	4.82698	8.87998	6.94763	3.93486	7.19031	9.10675	10.4682	8.96967	7.88358	11.3471
CENPM	79019	-0.621803	4.2049	19.2529	1.14e-05	0.000746713	-0.460749	4.2049	10.218	0.00139076	0.0307603	-0.360608	4.2049	6.488	0.0108605	0.0685716	-0.233834	4.2049	2.62797	0.104996	0.309007	17.7899	23.0804	23.7607	15.6336	18.1468	15.7464	17.9506	17.7118	13.0739	16.0583	28.3585	28.0095	25.8139	15.7163	17.4744
DIAPH3	81624	-0.472859	6.41254	19.1073	1.24e-05	0.000803817	-0.475681	6.41254	19.2645	1.14e-05	0.000615174	-0.245476	6.41254	5.07701	0.0242451	0.126014	-0.483407	6.41254	19.6435	9.33e-06	0.000106835	21.6283	22.8497	19.7488	15.3692	18.1119	17.167	18.635	14.0148	11.7143	10.7744	23.2125	19.9924	18.997	17.6944	15.9445
HIST4H4	121504	-0.705651	4.46476	19.0035	1.3e-05	0.000846594	-0.294671	4.46476	3.21387	0.0730166	0.437083	-0.570829	4.46476	11.5192	0.000688804	0.00711493	-0.629988	4.46476	13.8582	0.000197129	0.00164398	53.2416	74.0752	43.8084	47.1893	39.7577	43.4428	80.8153	58.9285	42.3337	37.36	70.9928	68.0089	58.4715	47.3015	30.7992
FAM111A	63901	-0.608198	6.78239	18.978	1.32e-05	0.000855769	-0.439391	6.78239	9.87388	0.00167641	0.034917	-0.101959	6.78239	0.53573	0.464208	0.856406	-0.216719	6.78239	2.40082	0.121272	0.341649	38.2449	54.1054	47.364	33.687	45.9377	25.0262	29.6879	22.4461	16.5756	17.7479	26.0333	22.2596	18.6805	18.2831	19.5321
SATB1	6304	0.627525	3.34592	18.9681	1.33e-05	0.000858028	0.270437	3.34592	3.68454	0.0549191	0.369521	-0.097227	3.34592	0.417486	0.518194	0.911087	-0.233845	3.34592	2.38897	0.122194	0.343104	2.00629	1.28432	1.64146	2.34806	1.63348	2.34147	1.844	2.03038	2.70016	2.13977	1.26467	1.228	1.38634	1.67699	0.984691
YTHDF3	253943	0.405727	6.77035	18.9517	1.34e-05	0.000863269	-0.0814988	6.77035	0.778844	0.377495	0.888498	0.00463602	6.77035	0.00249366	0.960173	1	-0.13228	6.77035	2.02434	0.154796	0.404097	23.1055	15.9782	22.9516	21.5385	20.9952	22.9821	16.119	19.6268	21.4292	19.0144	22.6057	16.9115	19.9367	21.9372	22.765
RFC5	5985	-0.588139	4.86457	18.9163	1.37e-05	0.000877209	-0.382462	4.86457	7.79316	0.00524445	0.0789648	0.232612	4.86457	3.06125	0.0801801	0.302834	0.269715	4.86457	4.02364	0.0448668	0.162094	10.2607	14.708	14.1194	9.05804	15.9769	9.65005	11.9719	9.72275	7.29011	10.67	14.0865	12.4736	11.1907	9.81467	14.6732
TMEM201	199953	-0.646938	4.0531	18.8574	1.41e-05	0.000902427	-0.52158	4.0531	11.8792	0.000567646	0.0151267	-0.368144	4.0531	6.42112	0.0112771	0.0707061	-0.108484	4.0531	0.53036	0.466456	0.811348	3.52091	4.01556	4.27427	2.68282	3.22697	2.8042	3.51744	4.41582	2.72571	3.37686	6.70824	6.53564	6.57129	3.35558	5.27061
CASP2	835	-0.572908	4.95817	18.7553	1.49e-05	0.000949643	-0.533778	4.95817	16.0645	6.12e-05	0.00252948	-0.257566	4.95817	3.85489	0.0496012	0.216023	-0.194542	4.95817	2.15293	0.142298	0.380877	7.12779	7.62986	9.16276	4.72169	7.40147	6.85513	6.94199	7.18762	4.70372	6.31046	9.76199	9.83626	8.24694	7.02372	6.79712
LCLAT1	253558	-0.453654	5.75601	18.7248	1.51e-05	0.000962543	-0.545349	5.75601	26.9304	2.11e-07	2.27e-05	-0.146971	5.75601	1.96797	0.160663	0.474158	-0.286442	5.75601	7.45051	0.00634186	0.0328139	10.3418	8.83888	9.26755	6.23119	9.35841	15.5424	14.1812	13.4996	10.4236	12.1678	10.8952	11.4983	10.4938	8.57817	8.38121
GBA	2629	0.392176	6.34483	18.5512	1.65e-05	0.00105163	0.254289	6.34483	7.80299	0.00521598	0.0789016	0.0658951	6.34483	0.538874	0.4629	0.855178	0.388718	6.34483	18.1086	2.09e-05	0.000222974	25.2249	20.216	31.2811	30.6312	32.5916	30.531	28.4946	39.0784	37.1058	39.3016	27.3549	27.2022	33.6914	31.3795	36.9308
FBXO36	130888	0.972142	1.96164	18.5415	1.66e-05	0.00105175	0.682573	1.96164	9.40438	0.00216468	0.0424716	-0.333816	1.96164	1.47846	0.224016	0.586387	-0.851632	1.96164	10.3136	0.00132053	0.00862085	1.28772	1.19229	1.01869	2.5224	1.23431	2.08088	1.31059	1.05382	2.41283	0.716042	0.93397	0.943622	0.858743	1.82515	0.395416
PEA15	8682	-0.386301	8.97413	18.5442	1.66e-05	0.00105175	-0.363813	8.97413	16.4204	5.07e-05	0.00216685	0.0294212	8.97413	0.10845	0.741916	1	0.181313	8.97413	4.10154	0.0428441	0.156525	190.6	195.118	201.374	139.549	219.858	191.908	186.856	221.488	148.789	216.454	223.187	234.329	250.68	184.162	249.894
SCARA3	51435	-0.404754	5.99711	18.5278	1.67e-05	0.00105671	-0.14657	5.99711	2.3643	0.12414	0.575426	-0.342806	5.99711	12.8786	0.000332365	0.00388203	-0.224555	5.99711	5.39648	0.0201774	0.0853133	18.6355	22.4853	20.162	16.2496	17.6073	13.4138	16.9681	15.9959	12.817	12.4903	20.2968	23.0088	20.363	18.1264	14.4387
ATG4A	115201	0.643829	3.87044	18.4746	1.72e-05	0.00108393	0.108929	3.87044	0.559572	0.454433	0.971067	0.00707102	3.87044	0.00228526	0.961872	1	-0.0207578	3.87044	0.0193354	0.889409	1	7.18996	5.39697	6.74293	9.71697	8.02255	7.45358	4.66344	6.54487	6.81262	5.85994	5.14833	3.59189	5.90778	5.01484	5.62801
TYMS	7298	-0.628402	5.4881	18.4524	1.74e-05	0.00109388	-0.690087	5.4881	22.2278	2.42e-06	0.000165578	-0.0795554	5.4881	0.306347	0.579931	0.969745	-0.067309	5.4881	0.216477	0.641738	0.994821	33.8791	24.9496	29.5701	19.4372	27.0917	25.9025	35.5412	35.5563	16.7918	34.2059	33.0094	29.2841	29.0671	21.4882	27.845
ZHX1	11244	0.38951	6.16825	18.4413	1.75e-05	0.00109758	-0.0299306	6.16825	0.111462	0.738486	1	0.214515	6.16825	5.69977	0.0169671	0.0959397	0.0731632	6.16825	0.659802	0.41663	0.750567	17.4243	13.2366	16.9623	16.6265	18.9156	13.9739	10.2323	12.0979	13.285	12.983	12.7166	9.53908	11.1549	13.1656	14.6173
ATAD5	79915	-0.609629	5.03025	18.4264	1.77e-05	0.00110343	-0.43489	5.03025	9.20454	0.00241416	0.0458419	-0.115504	5.03025	0.658231	0.417185	0.802466	-0.182641	5.03025	1.62726	0.202082	0.490882	5.56909	7.06509	5.86417	4.73977	6.5207	5.09184	5.42283	4.80253	2.74048	3.46404	5.79149	6.1911	5.06126	4.93861	4.83257
TSHZ2	128553	0.609296	3.34543	18.3666	1.82e-05	0.00113586	0.352004	3.34543	6.28156	0.0122001	0.143554	-0.0550081	3.34543	0.14354	0.704787	1	-0.00467812	3.34543	0.000987826	0.974927	1	0.373711	0.294615	0.394474	0.464719	0.309543	1.19272	1.02169	1.10178	1.54812	1.24046	0.822478	0.68904	0.957579	1.03941	0.849412
CDCA2	157313	-0.475112	5.72461	18.3203	1.87e-05	0.00116055	-0.214565	5.72461	3.65079	0.0560427	0.374243	-0.338205	5.72461	9.06324	0.002608	0.0214325	-0.255931	5.72461	5.08327	0.0241578	0.0989601	16.1408	23.1014	20.6546	14.9519	15.238	11.3724	13.7357	11.1643	8.76852	8.76802	14.8418	14.6036	13.9153	13.216	11.9688
RGS4	5999	-1.11652	5.32498	18.314	1.87e-05	0.00116055	-0.0845532	5.32498	0.102842	0.748445	1	-0.54971	5.32498	4.43452	0.0352192	0.167569	-0.186958	5.32498	0.500607	0.479234	0.826435	5.18154	23.3488	14.275	10.7363	10.8117	9.13313	18.632	11.3061	9.15638	5.63416	12.9615	15.3646	10.4436	6.51643	8.3802
TBC1D2	55357	-0.557589	5.14538	18.3116	1.88e-05	0.00116055	-0.642767	5.14538	24.1553	8.89e-07	7.42e-05	-0.0993728	5.14538	0.607526	0.435721	0.823649	-0.0827784	5.14538	0.413304	0.520297	0.872856	9.79414	8.99364	8.40896	6.25777	8.38641	12.5961	14.2065	16.9881	9.81208	16.1909	11.4534	9.46394	10.2517	6.16113	8.7054
SPIN4	139886	-0.550001	3.93569	18.2928	1.89e-05	0.00116429	-0.308495	3.93569	5.43989	0.0196819	0.196115	-0.574662	3.93569	17.734	2.54e-05	0.000409208	-0.56955	3.93569	16.8947	3.95e-05	0.000395257	4.56599	5.16308	4.57396	3.61803	3.47651	3.35029	4.62059	3.49323	2.651	2.42867	3.87624	4.16766	3.79081	3.27446	2.05728
SYNE1	23345	0.516484	9.29413	18.2916	1.9e-05	0.00116429	-0.118887	9.29413	0.971879	0.324212	0.826451	0.117117	9.29413	0.944696	0.331073	0.693557	-0.25841	9.29413	4.59164	0.0321283	0.125105	31.6043	15.1674	19.599	22.016	22.3534	26.8296	18.7304	21.6463	26.8984	24.2392	22.7282	18.5221	21.4461	26.0692	21.4291
CYB5B	80777	-0.435156	6.5892	18.296	1.89e-05	0.00116429	-0.211822	6.5892	4.27476	0.0386824	0.300621	-0.0728336	6.5892	0.514017	0.473405	0.86583	0.0463996	6.5892	0.205348	0.650438	1	20.9272	29.4841	26.8019	19.9985	25.826	21.2851	23.241	20.837	16.708	18.7047	22.735	23.5709	23.3968	19.6552	23.1657
ARL1	400	0.435663	6.66208	18.2763	1.91e-05	0.00117086	-0.0174355	6.66208	0.0296983	0.863177	1	-0.101618	6.66208	0.988525	0.320103	0.679386	-0.298675	6.66208	8.51311	0.00352597	0.0199978	37.9607	28.4251	36.4428	38.2888	32.6892	38.9971	25.055	28.0892	33.2801	25.8023	30.279	24.7985	29.2659	34.2741	28.781
BIRC5	332	-0.507472	6.67114	18.2252	1.96e-05	0.00119977	-0.261948	6.67114	4.82234	0.0280932	0.247292	-0.187882	6.67114	2.49724	0.114046	0.381491	-0.113536	6.67114	0.903398	0.341872	0.652495	39.0723	53.4523	44.9821	35.9097	41.6214	25.7127	36.8247	31.4866	22.6093	25.2127	49.2657	42.5261	41.9256	36.2861	38.2163
MAP1LC3B	81631	0.403389	6.15789	18.2126	1.98e-05	0.00120485	0.500113	6.15789	27.4378	1.62e-07	1.79e-05	0.33893	6.15789	12.6872	0.000368164	0.00424736	0.433386	6.15789	20.2564	6.77e-06	8.06e-05	24.4555	24.9376	23.2234	35.9476	30.5891	27.3559	27.6536	29.6501	36.3926	34.518	27.1473	32.0952	31.8055	39.1034	42.1303
DSN1	79980	-0.529677	5.45313	18.1489	2.04e-05	0.00124285	-0.236775	5.45313	3.53676	0.0600226	0.389043	-0.124877	5.45313	1.0124	0.314328	0.671963	0.03455	5.45313	0.0755055	0.783483	1	17.4395	24.3338	23.3917	17.5225	22.4901	13.9983	20.706	16.4383	12.4354	14.263	19.5219	17.7271	17.7574	13.7537	16.2792
POLR3F	10621	0.544444	4.19959	18.1417	2.05e-05	0.00124455	0.098729	4.19959	0.623371	0.429797	0.945912	0.190357	4.19959	2.28984	0.130223	0.414769	0.101052	4.19959	0.631903	0.426658	0.763108	8.75233	7.86748	10.1418	11.2483	11.3669	7.4331	4.85219	5.93606	6.41318	6.76423	8.6083	5.68216	7.55448	9.28122	8.80831
PLAG1	5324	0.587552	3.88741	18.1325	2.06e-05	0.00124758	0.326377	3.88741	5.73437	0.016636	0.175411	0.0815745	3.88741	0.335312	0.562548	0.953248	0.0117084	3.88741	0.00680262	0.934267	1	2.83731	1.8721	2.51714	3.12179	2.65163	2.08436	2.01106	2.00006	2.84539	1.9353	1.06367	1.02759	1.12461	1.44861	1.35003
C14orf79	122616	0.813136	2.21302	18.106	2.09e-05	0.00126207	0.541542	2.21302	8.26461	0.00404254	0.0655652	0.712234	2.21302	11.9671	0.000541483	0.00580105	0.25131	2.21302	1.58359	0.208244	0.502453	2.5081	1.73453	1.20488	3.13075	2.94144	2.64014	2.34241	2.14785	3.63808	3.10251	1.69537	1.5868	1.58776	3.14024	2.06129
EME1	146956	-0.698737	3.71325	18.0807	2.12e-05	0.00127587	-0.73299	3.71325	19.6035	9.53e-06	0.000528997	-0.313857	3.71325	3.81412	0.0508223	0.219837	-0.297692	3.71325	3.33429	0.0678498	0.222043	6.00169	7.52684	8.70643	4.20138	5.9463	5.52976	5.48536	5.43876	3.45529	4.59272	6.94557	5.31449	4.99294	3.57492	4.68124
TMUB1	83590	-0.544733	4.37747	18.0569	2.14e-05	0.0012889	-0.422368	4.37747	10.4825	0.0012051	0.0273945	0.078668	4.37747	0.419763	0.517055	0.910157	0.368154	4.37747	8.6132	0.00333736	0.0191118	9.35676	10.8094	11.6802	7.38112	13.3616	10.1356	12.3626	14.6754	8.06819	15.7457	12.5662	11.8666	13.0275	8.57253	12.3196
SGIP1	84251	0.528685	5.05156	18.0272	2.18e-05	0.00130607	0.719698	5.05156	32.257	1.35e-08	2.16e-06	0.321651	5.05156	6.6065	0.0101607	0.0650764	0.6316	5.05156	24.2126	8.63e-07	1.25e-05	7.04926	7.94837	9.21754	11.5973	11.4416	5.10717	6.30733	7.00167	9.61078	6.85107	3.74569	3.99775	3.8713	5.30289	6.35512
ADAMTS4	9507	-0.634805	4.3387	18.0143	2.19e-05	0.00131186	-0.574555	4.3387	14.4849	0.000141286	0.00499205	-0.083089	4.3387	0.321893	0.570472	0.960279	-0.00996569	4.3387	0.0044849	0.946606	1	3.71188	4.07205	4.26379	2.67328	4.44578	3.80615	4.49239	4.37905	3.01964	4.86445	7.30187	6.7252	6.77326	4.08969	4.80491
TP53BP1	7158	0.398607	6.56748	18.0009	2.21e-05	0.00131801	0.322109	6.56748	11.728	0.000615675	0.0161021	0.0630751	6.56748	0.441813	0.506249	0.899309	0.0394022	6.56748	0.170999	0.679226	1	14.6814	12.767	14.5528	17.9471	14.3753	18.4735	17.0532	16.5121	21.5953	16.9402	10.9222	11.6796	11.8299	15.0574	13.3336
C11orf82	NA	-0.697639	4.79482	17.9817	2.23e-05	0.00132821	-0.36463	4.79482	4.80855	0.0283189	0.248503	-0.164214	4.79482	1.00288	0.316615	0.674805	-0.058153	4.79482	0.122935	0.725873	1	7.38256	11.0629	11.2913	7.14107	10.2255	6.637	9.552	6.61688	4.65982	4.91148	8.46275	7.91216	6.99518	5.99171	7.24777
C4orf46	201725	-0.45567	5.37971	17.9682	2.25e-05	0.00133454	-0.340279	5.37971	9.80233	0.00174291	0.0359186	-0.0473584	5.37971	0.195756	0.658169	1	-0.0337442	5.37971	0.0972371	0.755171	1	13.8275	16.3229	16.6341	11.6891	15.5282	11.0658	12.0746	9.79974	7.62734	10.0214	11.0354	10.8292	10.4876	9.26241	9.99861
POLA2	23649	-0.515928	5.49589	17.9389	2.28e-05	0.00135208	-0.255916	5.49589	4.31423	0.0377949	0.296151	-0.782959	5.49589	39.1204	3.98e-10	1.69e-08	-0.632394	5.49589	25.0337	5.63e-07	8.53e-06	17.186	24.1062	21.5535	17.7456	14.1075	14.1014	19.2135	17.9643	12.5255	8.8033	26.0047	24.3189	23.1529	17.2731	13.9755
SAMD8	142891	0.391816	5.92184	17.8988	2.33e-05	0.00137765	0.272525	5.92184	8.65242	0.00326627	0.0568295	-0.363234	5.92184	14.6696	0.000128093	0.00169249	-0.298401	5.92184	9.69404	0.00184867	0.0115571	10.9802	9.82213	12.0333	12.6391	8.97982	8.48117	7.15857	7.98593	9.30772	6.73202	6.56438	6.80948	7.25466	9.18814	5.39952
GATS	352954	0.605944	3.35145	17.8688	2.37e-05	0.00139627	0.211552	3.35145	2.29798	0.129542	0.585021	0.482855	3.35145	11.3362	0.000760089	0.00772234	0.226637	3.35145	2.52579	0.111999	0.323241	2.54179	1.84606	1.7662	3.10299	2.7148	2.13797	1.61333	2.00021	2.45837	2.88925	2.85405	2.27992	2.54651	3.16445	3.18105
TULP3	7289	0.426485	5.87499	17.858	2.38e-05	0.00140102	0.0463769	5.87499	0.214981	0.642891	1	-0.296007	5.87499	8.40927	0.00373312	0.0289442	-0.372215	5.87499	13.1696	0.000284529	0.00226632	17.6558	14.7262	18.4106	21.7721	16.2686	21.3738	17.6388	21.3639	22.4886	16.9614	23.4366	15.7249	19.5377	20.1921	14.9798
CDK19	23097	0.465746	5.09785	17.8164	2.43e-05	0.00142861	0.136715	5.09785	1.56936	0.2103	0.755252	-0.175246	5.09785	2.50391	0.113564	0.380431	-0.141241	5.09785	1.59063	0.207236	0.500606	6.60124	5.00947	6.25107	6.59554	6.30669	5.70737	4.38701	5.98943	6.16025	5.49218	4.9786	4.31296	5.39059	6.14697	3.89828
ARHGAP19	84986	-0.619859	4.1696	17.8033	2.45e-05	0.00143521	-0.239359	4.1696	2.52166	0.112292	0.549201	-0.18527	4.1696	1.45467	0.22778	0.5917	-0.370722	4.1696	5.77771	0.0162306	0.0714853	3.69754	6.46649	4.34019	3.43983	3.53255	2.90983	3.60178	2.35053	2.29525	2.19021	3.32839	3.3149	2.34252	2.78033	2.13275
ASF1B	55723	-0.700535	5.37548	17.7592	2.51e-05	0.00146545	-0.251196	5.37548	2.2448	0.134065	0.595835	-0.56079	5.37548	11.27	0.000787717	0.00795208	-0.263358	5.37548	2.42818	0.119171	0.33768	16.9678	32.0602	30.2089	20.8518	20.9903	19.3012	31.0106	25.5259	15.2592	17.8372	32.1806	29.2554	27.6894	21.2885	17.5549
UBE2C	11065	-0.520045	6.19532	17.699	2.59e-05	0.0015091	-0.362427	6.19532	8.51121	0.00352966	0.0602989	-0.20201	6.19532	2.66796	0.102387	0.356842	-0.185216	6.19532	2.21953	0.136274	0.369669	84.4594	120.028	99.3649	84.3397	84.724	62.4926	74.7634	66.8886	43.0138	57.9474	111.43	92.0628	94.0706	76.6985	83.7017
EIF5B	9669	0.438144	5.9234	17.6709	2.63e-05	0.00152807	0.00916284	5.9234	0.00788776	0.92923	1	0.0149459	5.9234	0.0208688	0.885137	1	-0.0193173	5.9234	0.034489	0.85267	1	11.9102	8.07451	11.7231	12.2711	11.5164	13.7615	10.0125	14.008	11.7444	13.2809	15.2498	12.5485	14.0703	17.4036	15.661
FAM195B	348262	-0.373801	6.17633	17.6532	2.65e-05	0.00153877	-0.248316	6.17633	7.63867	0.00571301	0.0833493	-0.285043	6.17633	10.4041	0.00125739	0.01181	-0.0171214	6.17633	0.036315	0.848867	1	48.1734	56.6117	56.5776	41.114	48.5939	52.3383	58.4258	67.0092	47.4407	57.1115	64.0018	63.7485	74.7296	49.7718	56.391
MIR17HG	407975	-0.71168	2.9825	17.6009	2.72e-05	0.00157812	-0.284152	2.9825	2.49064	0.114525	0.553801	0.954546	2.9825	35.3024	2.82e-09	1.05e-07	0.90733	2.9825	30.8067	2.85e-08	5.78e-07	0.907616	1.33771	1.05889	0.656971	1.99814	1.44836	1.48881	1.089	1.03605	2.26405	1.5227	2.37355	1.57811	1.50051	2.92803
PPP2R3A	5523	-0.465958	6.70306	17.5887	2.74e-05	0.0015846	-0.595942	6.70306	28.6982	8.46e-08	1.04e-05	0.366108	6.70306	11.0585	0.000882818	0.00878443	0.117196	6.70306	1.13538	0.286632	0.594324	17.6646	16.5981	16.7346	10.8423	21.7662	15.3305	13.6711	12.3618	9.42641	14.0645	17.6643	16.0962	13.6768	13.3771	19.7332
CYB561D1	284613	0.565683	3.85145	17.5438	2.81e-05	0.00161879	0.39743	3.85145	8.68398	0.00321019	0.0562426	0.101552	3.85145	0.607944	0.435563	0.823523	0.467905	3.85145	11.7274	0.000615854	0.00445497	2.61721	2.24362	3.05107	3.38849	3.04771	2.16357	2.43476	3.40413	3.32855	3.52939	2.28134	1.67554	2.72207	2.66753	3.26485
TUBB	203068	-0.324132	11.2066	17.4891	2.89e-05	0.00166231	-0.26814	11.2066	11.9646	0.000542199	0.0145865	-0.0637431	11.2066	0.677922	0.410303	0.793852	0.0316729	11.2066	0.167054	0.682743	1	890.632	997.666	964.527	790.992	991.738	801.6	875.837	952.632	682.607	887.218	1205.18	1113.93	1147.94	918.743	1048.97
STX1A	6804	-0.713808	4.04271	17.4612	2.93e-05	0.00168304	0.0775775	4.04271	0.188773	0.66394	1	-0.105761	4.04271	0.387924	0.533392	0.925493	0.510124	4.04271	8.31456	0.00393285	0.0220054	4.68017	11.3499	8.65243	7.63756	8.5025	4.23692	6.68414	7.53108	4.18279	7.02786	8.23535	11.7744	9.72828	6.2529	8.48571
TMEM200B	399474	-0.531701	5.41744	17.4319	2.98e-05	0.00170532	-0.417058	5.41744	10.5306	0.00117415	0.0268352	1.01073	5.41744	68.9901	9.9e-17	9.92e-15	1.18617	5.41744	91.9281	8.99e-22	1.11e-19	13.6772	13.5573	15.4066	9.83218	34.8737	10.712	14.2201	14.5345	9.49158	29.7178	15.6496	15.5521	15.2269	10.6493	26.285
ATP5SL	55101	-0.503639	4.78881	17.4103	3.01e-05	0.00172094	-0.328586	4.78881	7.17671	0.00738561	0.0998218	-0.17984	4.78881	2.23832	0.134627	0.424651	-0.0442723	4.78881	0.131031	0.717366	1	14.6869	16.2979	16.754	11.258	15.8547	16.2835	17.3326	17.1816	12.2562	16.9592	15.6253	18.9556	17.2171	13.5974	12.1863
C1QTNF2	114898	-0.792119	2.74492	17.3949	3.04e-05	0.00173101	-0.140709	2.74492	0.475706	0.490374	1	-0.605492	2.74492	10.1905	0.00141166	0.0129567	0.0588703	2.74492	0.082354	0.774132	1	2.90824	5.1124	5.31312	3.10332	3.60318	1.31238	2.77044	2.47519	1.08446	1.68182	2.33079	2.57383	2.81683	1.9217	1.67173
ITGBL1	9358	0.546455	8.36404	17.3835	3.05e-05	0.00173749	-0.236108	8.36404	3.2632	0.0708509	0.429388	-0.0366324	8.36404	0.0785503	0.779272	1	-0.396183	8.36404	9.14776	0.00249022	0.0148646	74.3692	32.4011	43.6129	48.8521	45.7842	117.139	74.1939	93.302	104.426	91.1518	59.3781	43.7472	62.1893	64.4552	56.6235
CNOT7	29883	0.43101	6.52452	17.357	3.1e-05	0.00175408	0.0682373	6.52452	0.440472	0.506895	1	0.21047	6.52452	4.17375	0.0410549	0.188034	0.0983085	6.52452	0.905879	0.34121	0.651476	34.8113	28.6728	36.465	36.7384	42.9211	34.1497	25.7595	29.4444	32.6413	29.9863	38.6892	29.3395	33.8659	44.057	43.4132
RARG	5916	-0.482895	6.27802	17.3575	3.1e-05	0.00175408	-0.499677	6.27802	18.4379	1.76e-05	0.000901416	0.0756695	6.27802	0.44116	0.506563	0.899674	0.218268	6.27802	3.6069	0.0575404	0.195886	21.9602	18.0731	20.3818	12.963	21.6816	30.9668	33.4175	39.5987	26.3119	46.567	23.953	26.1653	27.3643	16.9582	25.0981
FANCC	2176	-0.595461	4.16902	17.3386	3.13e-05	0.00176721	-0.312308	4.16902	4.56555	0.0326211	0.272173	-0.302384	4.16902	4.38595	0.0362364	0.171093	-0.164145	4.16902	1.24421	0.264662	0.576773	3.66364	4.30043	3.83871	2.55874	3.28606	2.88197	4.96111	4.28411	3.01302	3.41184	5.06344	4.8143	4.62894	3.81955	3.61174
RHOB	388	0.490942	6.79992	17.2654	3.25e-05	0.00183254	-0.177913	6.79992	2.31268	0.128323	0.583027	0.46822	6.79992	16.3239	5.34e-05	0.000790655	0.525571	6.79992	20.3739	6.37e-06	7.64e-05	37.6187	18.2686	32.7103	31.0694	49.9514	43.9951	28.3283	44.0956	37.091	66.7706	56.8214	44.4544	73.0741	56.66	84.2698
DOK6	220164	0.555607	4.2163	17.2317	3.31e-05	0.00186118	-0.350579	4.2163	7.57313	0.00592448	0.0855496	-0.731924	4.2163	27.1185	1.91e-07	5.12e-06	-1.18357	4.2163	73.2118	1.16e-17	9.23e-16	2.3404	0.973916	1.61174	1.8244	1.03782	4.12148	2.24982	2.62385	2.98802	1.74055	2.47515	1.58929	2.22074	2.13093	1.12611
PAGR1	79447	-0.409146	5.54921	17.2212	3.33e-05	0.00186731	-0.267265	5.54921	7.14805	0.00750456	0.101053	0.524383	5.54921	29.8363	4.7e-08	1.4e-06	0.559993	5.54921	33.2105	8.27e-09	1.86e-07	10.9107	12.2845	10.3856	9.50276	16.8441	9.98257	12.4423	11.8375	8.85665	16.1684	12.7805	12.433	12.3129	9.6341	16.6164
KLHDC3	116138	-0.436865	6.27259	17.184	3.39e-05	0.00190007	-0.0279185	6.27259	0.0685891	0.793402	1	-0.450578	6.27259	17.4341	2.97e-05	0.0004725	-0.404215	6.27259	13.8323	0.000199867	0.00166298	33.6986	44.1492	28.6151	30.3539	20.7005	36.9106	53.5396	44.5816	39.6216	33.6261	40.9784	50.6737	43.8462	40.3207	31.3144
HMGN4	10473	-0.528508	6.11478	17.1687	3.42e-05	0.0019112	-0.466606	6.11478	13.2931	0.000266385	0.00817162	0.267121	6.11478	4.45102	0.0348804	0.166444	0.134266	6.11478	1.11982	0.289957	0.599163	40.7589	48.9422	47.3992	29.8949	50.6457	35.1112	34.7278	27.5294	22.8807	29.6092	33.1062	31.6537	27.1081	26.2868	41.2886
WDHD1	11169	-0.524549	6.06554	17.1628	3.43e-05	0.0019129	-0.332727	6.06554	6.82778	0.00897507	0.115402	-0.069726	6.06554	0.303904	0.581445	0.970756	-0.0765255	6.06554	0.361978	0.54741	0.901067	10.8017	15.515	14.3878	10.7485	13.1663	9.90881	11.3303	9.00762	6.47805	7.88316	12.8852	11.8473	10.6269	10.0155	11.4963
GABARAPL1	23710	0.580165	5.96863	17.1559	3.44e-05	0.00191564	0.0908554	5.96863	0.427769	0.513086	1	-0.623327	5.96863	18.8066	1.45e-05	0.000249198	-0.99154	5.96863	47.7478	4.85e-12	1.82e-10	63.6741	34.2817	33.2035	52.7466	27.9157	39.3928	30.2831	33.0328	45.9913	21.249	24.5556	22.5347	26.8779	32.2162	13.6529
HEATR5B	54497	0.370427	5.68828	17.1289	3.49e-05	0.00193888	0.0849451	5.68828	0.916035	0.338518	0.840382	-0.154147	5.68828	2.8436	0.0917385	0.33093	-0.291795	5.68828	10.1282	0.00146019	0.00941864	9.44252	6.96415	8.50616	9.99379	7.33737	7.8897	6.74905	6.86181	8.49396	6.74476	7.33055	6.44671	7.03235	7.66883	6.01451
SNHG16	100507246	0.419113	7.61873	17.1201	3.51e-05	0.00194365	-0.115068	7.61873	1.30502	0.253298	0.793124	-0.270578	7.61873	7.14243	0.00752811	0.0509826	-0.369342	7.61873	13.2633	0.000270659	0.00216536	84.6706	59.2629	82.713	79.6344	71.4239	82.8738	52.9846	73.0831	75.7256	65.3042	100.968	73.9717	95.4109	92.5268	69.996
BLM	641	-0.658529	4.79762	17.0678	3.61e-05	0.00199354	-0.369584	4.79762	5.25955	0.0218267	0.209982	-0.154622	4.79762	0.929111	0.335094	0.695094	-0.20089	4.79762	1.54546	0.213807	0.512332	5.82766	8.94451	7.91426	5.5327	7.42292	5.07796	6.34941	4.96078	3.46354	3.41565	6.94385	6.78817	4.76731	5.08492	5.28137
KRAS	3845	0.448154	6.02152	17.0534	3.63e-05	0.00200438	0.127012	6.02152	1.38311	0.239571	0.786627	-0.107222	6.02152	0.959033	0.327431	0.689687	-0.242276	6.02152	4.86253	0.027446	0.109633	11.8374	8.21757	10.3547	11.5262	9.1199	12.1388	9.66334	9.55776	12.0034	8.8836	11.2728	10.5345	12.442	15.3429	12.1346
SIPA1	6494	-0.608838	4.34713	17.0479	3.64e-05	0.00200578	-0.181558	4.34713	1.4382	0.23043	0.779596	-0.371395	4.34713	6.37612	0.0115666	0.0722032	0.0562084	4.34713	0.137572	0.710707	1	4.76259	6.90226	6.29656	4.54089	6.23537	3.79514	5.97097	6.60228	4.01941	4.79558	6.31479	7.12878	7.02681	4.53895	4.35426
SLC25A10	1468	-0.596727	4.01834	17.035	3.67e-05	0.00201077	-0.313795	4.01834	4.48149	0.0342638	0.278245	-0.430094	4.01834	9.09626	0.00256133	0.0211243	-0.0227262	4.01834	0.0235681	0.877989	1	7.68045	8.61255	9.7654	6.56668	7.76113	5.09904	8.12339	8.69118	4.31506	6.8455	9.63482	10.3876	11.0538	7.18831	7.10486
ARL6IP6	151188	-0.527139	5.20406	17.0357	3.67e-05	0.00201077	-0.309999	5.20406	5.75632	0.0164295	0.174175	-0.0168912	5.20406	0.0181725	0.892766	1	0.247304	5.20406	3.75188	0.0527481	0.183562	12.1035	16.3786	17.4592	10.1999	17.74	9.78812	12.2389	12.2652	7.56637	12.3199	14.362	13.5838	13.9814	11.6292	13.0767
THEM6	51337	-0.611197	3.31132	16.9691	3.8e-05	0.00207727	-0.323127	3.31132	4.33762	0.037279	0.293523	-0.0323979	3.31132	0.050842	0.821605	1	0.208675	3.31132	1.92861	0.16491	0.423166	4.10544	6.20568	6.07228	4.10704	5.91959	3.30601	3.87018	3.55159	2.5556	3.6017	4.53623	4.65526	4.67596	2.97363	4.42485
RSL24D1	51187	0.440012	6.43378	16.961	3.82e-05	0.00208165	-0.0897753	6.43378	0.718791	0.396541	0.909488	-0.0674286	6.43378	0.396564	0.528869	0.920999	-0.336459	6.43378	9.87794	0.00167272	0.0106114	77.3614	46.6308	62.4687	63.1252	54.9948	70.6231	48.2764	50.9311	61.0825	52.9946	58.7894	47.9917	58.1747	69.6995	55.4658
RELT	84957	-0.596085	3.93224	16.9159	3.91e-05	0.00212718	-0.395187	3.93224	7.12517	0.00760092	0.101939	-0.259413	3.93224	3.08353	0.0790887	0.299686	-0.273318	3.93224	3.33898	0.0676565	0.221674	3.36977	4.8129	3.49115	3.25766	3.06068	3.74694	3.94943	3.85539	2.4895	3.63554	6.68446	6.89801	6.23454	4.65293	4.41679
RAD54L2	23132	0.479961	4.73999	16.9094	3.92e-05	0.00212989	-0.036055	4.73999	0.100408	0.751341	1	0.00563825	4.73999	0.00250877	0.960053	1	0.0939038	4.73999	0.673018	0.412001	0.744861	5.90674	3.66628	6.14858	5.46168	5.7391	5.32578	4.4695	5.42563	5.82784	6.01718	6.35628	4.18874	7.193	5.85531	7.07365
LRRC2	79442	0.464234	5.0545	16.83	4.09e-05	0.00221606	0.229502	5.0545	4.16263	0.0413252	0.313136	-0.586377	5.0545	23.741	1.1e-06	2.49e-05	-0.747277	5.0545	38.5887	5.23e-10	1.44e-08	9.70199	7.20495	7.55541	9.92635	5.16185	7.3514	7.02296	6.15711	9.03034	4.60335	4.59201	4.02153	5.17838	6.03777	2.9697
ZBTB18	10472	0.55551	4.18985	16.8241	4.1e-05	0.00221831	-0.607258	4.18985	23.1969	1.46e-06	0.000108155	0.237171	4.18985	3.19266	0.0739697	0.286713	-0.559724	4.18985	19.1662	1.2e-05	0.000134493	7.32878	2.66632	3.69018	4.52912	4.73838	5.35524	2.48169	3.1599	3.49225	4.18018	6.26678	3.30799	4.03719	4.41463	3.82838
MB21D1	115004	-0.701696	3.6947	16.776	4.21e-05	0.00227033	-0.48335	3.6947	7.66289	0.0056368	0.0828025	-0.236329	3.6947	1.88044	0.170284	0.493073	-0.227929	3.6947	1.70345	0.191837	0.472542	7.63385	10.0924	8.7524	6.84874	8.86963	5.41775	6.50029	6.75822	3.76921	5.18609	9.25556	9.55776	6.84621	5.55486	5.12691
PKP4	8502	-0.395771	6.39721	16.7543	4.25e-05	0.00228677	-0.684703	6.39721	50.2766	1.34e-12	6.51e-10	-0.392991	6.39721	16.3239	5.34e-05	0.000790655	-0.680226	6.39721	48.918	2.67e-12	1.05e-10	27.4792	20.6613	20.9291	14.4015	16.1779	20.1117	16.5174	16.5657	13.0621	13.5735	23.3056	20.7777	20.5397	16.4814	14.2593
GRB10	2887	0.483349	5.81826	16.7545	4.25e-05	0.00228677	-0.0626395	5.81826	0.28808	0.591454	1	-0.260417	5.81826	4.80081	0.0284463	0.142479	-0.468532	5.81826	15.4665	8.4e-05	0.000774747	10.2515	6.26663	7.25751	8.58406	5.87909	13.4301	9.45786	12.6438	15.0809	12.5633	15.2826	11.409	14.7764	14.312	10.4629
HELLS	3070	-0.608925	5.72679	16.714	4.35e-05	0.0023309	-0.674707	5.72679	20.4867	6e-06	0.000354257	-0.523487	5.72679	12.2999	0.000452979	0.00501817	-0.677021	5.72679	20.3997	6.28e-06	7.56e-05	25.6474	23.5324	28.4816	15.3014	20.1749	14.2566	14.9559	13.1812	8.16338	8.33424	18.0468	16.3449	12.3755	12.7201	9.27861
MMS22L	253714	-0.442321	6.21227	16.6816	4.42e-05	0.00236601	-0.217416	6.21227	3.97357	0.0462196	0.334758	-0.179351	6.21227	2.71841	0.0991966	0.349177	-0.124902	6.21227	1.3009	0.254049	0.567388	9.10868	10.1778	10.6464	7.83395	9.85501	7.78141	10.2125	8.29164	6.67488	6.62537	8.80254	9.56704	7.88919	7.60481	7.28927
FAM227A	646851	1.132	1.126	16.6708	4.45e-05	0.0023745	1.60994	1.126	28.5041	9.35e-08	1.13e-05	0.424701	1.126	2.02908	0.154314	0.462249	1.0159	1.126	9.43717	0.00212632	0.0130013	0.11661	0.120523	0.170929	0.383413	0.17245	0.157029	0.16912	0.150678	0.428896	0.26526	0.0555029	0.157118	0.16089	0.179525	0.214842
EPB41L1	2036	0.651534	4.14825	16.639	4.52e-05	0.00240962	-0.086173	4.14825	0.311604	0.576698	1	-0.295681	4.14825	3.42232	0.0643206	0.259982	-0.493558	4.14825	9.53002	0.00202138	0.0124709	4.55408	1.86283	2.87936	3.80767	2.43203	3.1375	2.2741	3.10932	3.2868	2.69345	2.48026	1.88249	2.74037	2.45013	2.02317
ZMYM2	7750	0.391757	6.42339	16.6076	4.6e-05	0.00243775	0.235851	6.42339	6.03167	0.0140514	0.1582	0.176572	6.42339	3.27402	0.0703851	0.276708	-0.0808092	6.42339	0.688526	0.406666	0.737751	9.42877	7.52242	7.85717	10.1235	8.64848	9.91521	8.58331	7.38668	11.0802	8.61568	6.61317	6.98054	6.28713	9.08098	7.08294
SKA3	221150	-0.614487	5.53321	16.6051	4.6e-05	0.00243775	-0.438603	5.53321	8.37482	0.00380456	0.0630387	-0.136142	5.53321	0.815048	0.366632	0.738416	-0.224988	5.53321	2.19952	0.138053	0.372464	15.73	23.2904	20.1968	14.9137	20.0996	14.6046	16.557	12.5697	8.64673	9.41633	19.562	17.1726	15.1351	14.2631	14.8718
CENPW	387103	-0.566719	4.07507	16.6074	4.6e-05	0.00243775	0.0820416	4.07507	0.315824	0.574128	1	-0.0764568	4.07507	0.283281	0.594559	0.982437	0.14494	4.07507	0.9618	0.326734	0.638001	3.75147	7.29206	5.52278	4.60467	4.62325	3.49032	5.23249	4.05424	3.00575	3.67208	4.68427	6.21551	4.32903	5.15045	4.93243
NUMBL	9253	-0.686737	4.37698	16.5363	4.77e-05	0.00252254	-0.958452	4.37698	32.2895	1.33e-08	2.13e-06	-0.0749129	4.37698	0.217637	0.640847	1	-0.00845202	4.37698	0.00271621	0.958435	1	5.94278	3.67723	4.23362	2.46527	4.59343	6.601	5.6643	8.60347	3.8564	8.81266	6.72764	7.13658	8.20482	3.85034	6.30525
SGOL1	151648	-0.57723	4.15302	16.5269	4.8e-05	0.0025298	-0.408004	4.15302	7.95792	0.00478775	0.0742423	-0.122145	4.15302	0.739609	0.389786	0.768304	-0.124282	4.15302	0.745178	0.388007	0.713356	4.87658	6.64286	6.05643	4.37367	5.42453	3.35707	4.03628	3.09546	2.43288	2.52533	4.90657	4.24706	4.23236	3.23404	4.41363
OLFML2A	169611	1.58957	0.232071	16.5017	4.86e-05	0.00255825	0.94537	0.232071	6.82907	0.00896857	0.115377	0.620281	0.232071	3.39345	0.0654559	0.263078	0.984613	0.232071	7.03265	0.0080037	0.0398286	0.113506	0.0238295	0.0772475	0.0645171	0.121232	0.0993516	0.126712	0.202583	0.345602	0.293701	0.112875	0.0653999	0.152692	0.243396	0.254868
RMI2	116028	-0.779216	3.46294	16.4842	4.91e-05	0.00257035	-0.331947	3.46294	2.77807	0.0955633	0.506338	0.559727	3.46294	9.34414	0.002237	0.018942	0.842333	3.46294	19.8345	8.44e-06	9.8e-05	7.91869	12.7001	9.89479	8.91346	15.4595	4.3178	6.95608	5.9967	2.98639	10.109	5.79482	5.74438	6.22851	3.34041	7.30663
LRR1	122769	-0.580894	4.61554	16.4866	4.9e-05	0.00257035	-0.289067	4.61554	3.94058	0.0471345	0.337403	-0.162851	4.61554	1.28854	0.256316	0.615813	-0.0578983	4.61554	0.158075	0.690935	1	11.3523	18.0338	16.9112	11.2277	13.3881	11.0408	12.3915	9.77316	6.82774	9.04552	13.7561	14.2158	12.896	12.1266	12.7454
ARHGAP1	392	-0.426184	6.66312	16.481	4.91e-05	0.00257035	-0.58185	6.66312	30.6466	3.1e-08	4.49e-06	-0.0194367	6.66312	0.03507	0.851449	1	-0.0462569	6.66312	0.197255	0.656945	1	29.0224	21.7671	24.3528	17.4408	26.3597	33.147	30.6192	37.0395	25.0148	35.0956	34.4997	35.7568	34.8088	22.7498	32.721
SSFA2	6744	0.430058	7.39148	16.4392	5.02e-05	0.00261684	0.0508292	7.39148	0.231925	0.6301	1	0.330926	7.39148	9.83424	0.00171293	0.0151307	0.252964	7.39148	5.73254	0.0166534	0.073043	34.4908	26.7677	34.9718	37.2856	42.3415	24.4387	20.1539	22.868	23.952	25.8446	27.006	19.0722	24.1353	28.2912	34.908
STARD8	9754	-0.740439	2.81056	16.4409	5.02e-05	0.00261684	-0.148563	2.81056	0.580057	0.44629	0.962803	-0.458041	2.81056	5.97258	0.01453	0.0857037	-0.0625573	2.81056	0.0999036	0.751945	1	1.40943	2.36717	1.84166	1.48689	1.52543	1.05273	1.67831	1.84669	0.898548	1.20408	1.12958	1.45526	1.09548	0.913409	0.765168
ZWILCH	55055	-0.427508	6.3235	16.4313	5.04e-05	0.00262249	-0.183169	6.3235	2.97334	0.0846467	0.473622	-0.175257	6.3235	2.706	0.0999712	0.351124	-0.223973	6.3235	4.37818	0.0364018	0.137968	27.0048	35.1206	30.0211	24.2507	26.4569	20.2958	25.0574	19.2612	16.3268	15.7486	26.9202	27.815	22.9759	25.2516	22.1129
CNDP2	55748	0.480423	5.25293	16.3994	5.13e-05	0.00266144	0.111536	5.25293	0.902185	0.342196	0.845131	-0.100936	5.25293	0.728054	0.393515	0.772684	-0.0634964	5.25293	0.282667	0.594959	0.949337	6.13785	4.84662	6.00182	7.41494	6.82959	7.69784	6.10883	8.70991	9.17377	8.14528	9.42583	7.06035	9.25096	8.36411	7.04324
RTTN	25914	-0.365868	6.11625	16.3353	5.31e-05	0.00274177	-0.216885	6.11625	5.62279	0.0177284	0.18305	-0.263897	6.11625	8.34102	0.00387597	0.0298874	-0.201435	6.11625	4.7611	0.0291099	0.115173	10.9943	13.0181	13.3534	10.1775	10.581	8.80894	9.68746	8.92592	7.25869	7.24648	9.98479	10.4738	9.1666	8.34249	8.28583
CCNA2	890	-0.482874	7.56008	16.3367	5.3e-05	0.00274177	-0.484703	7.56008	16.4491	5e-05	0.00214158	-0.320475	7.56008	7.1713	0.00740791	0.0503702	-0.566193	7.56008	22.2839	2.35e-06	3.1e-05	79.9918	94.0382	74.9667	62.5669	59.323	65.6745	65.2352	50.4723	39.0196	38.6393	91.3511	77.0509	76.4754	71.2968	64.6057
TONSL	4796	-0.747158	4.52363	16.3216	5.35e-05	0.00275616	-0.434805	4.52363	5.41191	0.0199998	0.198348	-0.263919	4.52363	2.08904	0.148359	0.451052	0.0890751	4.52363	0.229632	0.631797	0.985174	3.29381	5.0307	5.04367	3.12659	5.23303	3.26748	4.964	5.63666	2.63724	4.38319	8.29791	7.68621	7.27414	4.86568	5.02927
RRP1B	23076	-0.358795	6.04544	16.3121	5.37e-05	0.00276432	-0.241283	6.04544	7.21835	0.0072162	0.0982574	-0.0247992	6.04544	0.0794485	0.778046	1	0.12108	6.04544	1.83959	0.174999	0.44147	11.237	13.8401	13.8275	10.1862	13.9338	12.0481	12.2566	12.9215	9.70897	11.7791	14.649	14.9746	15.1082	12.1895	15.5794
ZNF805	390980	0.439858	5.24727	16.3046	5.39e-05	0.00276962	0.00747608	5.24727	0.00485138	0.944471	1	-0.0760877	5.24727	0.475966	0.490255	0.883079	-0.296596	5.24727	7.24331	0.00711656	0.0360575	4.40595	3.20663	3.38998	3.62297	3.16664	4.84208	3.26083	4.03976	4.95203	3.81829	3.46459	2.88557	3.44098	4.18157	3.33071
MCM8	84515	-0.520814	5.69243	16.2892	5.44e-05	0.00278667	-0.296866	5.69243	5.203	0.0225479	0.214963	-0.198709	5.69243	2.3568	0.124738	0.403323	-0.166676	5.69243	1.63032	0.201659	0.490074	13.8391	21.4724	18.9356	14.0627	16.4378	11.9365	13.2757	10.8295	7.91522	8.93513	14.4611	13.4731	12.6286	11.6878	11.6389
SHMT1	6470	-0.581528	3.71591	16.2524	5.54e-05	0.0028355	-0.106247	3.71591	0.493343	0.48244	0.996581	-0.112347	3.71591	0.607309	0.435803	0.823652	0.209719	3.71591	1.95132	0.162444	0.418297	3.64071	5.90065	5.71526	4.13877	5.52169	3.86653	5.85259	4.83135	4.13847	4.52183	5.79273	6.74622	6.10568	4.02491	5.31914
CHST3	9469	-0.380192	6.89375	16.2427	5.57e-05	0.00284437	-0.541854	6.89375	32.9215	9.6e-09	1.59e-06	-0.0781947	6.89375	0.690629	0.40595	0.787954	-0.263588	6.89375	7.833	0.00513008	0.0275672	21.0208	17.104	16.3288	12.7408	16.0022	18.2478	17.4068	16.2334	13.6729	16.2403	20.1601	18.6661	19.868	14.4441	17.2879
WDR70	55100	0.397518	5.04411	16.1622	5.81e-05	0.00296196	0.224974	5.04411	5.20094	0.0225747	0.215138	0.121578	5.04411	1.50079	0.220549	0.581432	0.137835	5.04411	1.87422	0.170992	0.434399	17.3455	14.6397	18.164	19.0811	18.3858	14.2623	13.0395	14.3477	17.5056	14.8528	13.3191	12.1141	13.0025	15.7796	16.1561
FIGNL1	63979	-0.569735	5.48109	16.0493	6.17e-05	0.00313552	-0.391734	5.48109	7.49085	0.00620133	0.0882342	-0.302465	5.48109	4.48249	0.0342439	0.164222	-0.329067	5.48109	5.22145	0.02231	0.092784	11.6009	15.6736	15.0898	10.6354	13.7644	10.3726	11.6741	8.74167	6.64664	6.15571	13.3557	12.9371	11.7044	10.2091	9.32714
2016-03-03	115123	-0.7949	3.55253	16.0467	6.18e-05	0.00313552	-0.5321	3.55253	6.84662	0.00888091	0.114832	0.198135	3.55253	1.02417	0.311531	0.670554	0.133389	3.55253	0.451883	0.501442	0.851821	3.34486	5.91541	4.6432	3.28371	5.13403	1.44772	1.7365	1.63723	0.999204	1.63765	3.09374	2.59348	1.76806	1.56223	2.46706
NAV3	89795	-0.460961	7.43306	15.9699	6.44e-05	0.00325882	-0.069929	7.43306	0.364961	0.545764	1	-0.486861	7.43306	17.5652	2.78e-05	0.000443243	-0.330591	7.43306	8.04969	0.00455115	0.0248993	16.9889	26.1264	23.5359	18.1345	16.3772	13.7333	17.6843	15.8976	13.6882	10.3966	19.9756	23.1353	17.3569	16.5157	13.9562
KCTD18	130535	0.567923	4.43553	15.9635	6.46e-05	0.00326347	0.232165	4.43553	2.73113	0.0984093	0.513481	0.211389	4.43553	2.24525	0.134025	0.423279	0.191051	4.43553	1.80079	0.179617	0.449644	7.53199	5.76699	7.03562	9.49779	6.82781	7.53455	6.78318	7.81458	7.59447	9.04666	6.46204	4.58048	6.3859	8.1133	8.67888
PTTG1	9232	-0.448824	6.06804	15.9139	6.63e-05	0.00334334	-0.17647	6.06804	2.41342	0.1203	0.565455	-0.362508	6.06804	10.1108	0.00147406	0.0134178	-0.313582	6.06804	7.4392	0.00638182	0.0329858	65.9709	98.3113	81.5169	68.961	69.1684	48.9401	56.8838	47.0575	36.4274	34.5176	71.5367	73.1727	67.3061	63.5324	50.1152
RIN1	9610	-0.501721	5.24621	15.8984	6.68e-05	0.00336418	0.215571	5.24621	2.74167	0.0977627	0.511792	0.276876	5.24621	5.02924	0.0249228	0.128715	0.940017	5.24621	53.6447	2.4e-13	1.1e-11	9.10772	16.1982	15.4291	12.7236	17.347	7.47688	14.7764	14.5719	9.74747	19.082	12.3975	16.5691	15.746	11.1224	18.8281
SLC39A9	55334	0.365036	6.83872	15.8892	6.72e-05	0.00337396	-0.0506596	6.83872	0.310817	0.577179	1	0.236048	6.83872	6.82877	0.00897009	0.0588647	0.261641	6.83872	8.3053	0.00395297	0.0220887	19.419	14.9112	20.5915	18.6581	25.5919	23.9834	17.1437	23.3349	23.5803	25.5957	20.8165	15.9903	21.3043	19.7813	25.4516
ULBP2	80328	-0.644062	3.16892	15.8507	6.85e-05	0.00343647	-0.788834	3.16892	23.8777	1.03e-06	8.2e-05	-0.123776	3.16892	0.658487	0.417095	0.802402	-0.15879	3.16892	1.05166	0.305125	0.615092	8.01031	6.37883	6.45406	4.33328	6.26914	5.72196	6.78381	6.55384	3.80018	6.73883	8.7898	7.25729	9.10365	4.93589	7.1119
ZFAND3	60685	0.503495	5.17151	15.8331	6.92e-05	0.00346176	-0.155545	5.17151	1.57665	0.209243	0.75387	-0.0218614	5.17151	0.0306891	0.860936	1	-0.185928	5.17151	2.20773	0.13732	0.371157	11.1548	5.38624	7.59148	9.73887	8.42918	13.1485	9.29796	13.5146	11.3716	12.8923	12.7936	9.35796	12.7549	12.2788	11.7221
GINS4	84296	-0.511504	5.10595	15.8197	6.97e-05	0.00347934	-0.249679	5.10595	3.68167	0.0550136	0.369548	0.02456	5.10595	0.0364383	0.848613	1	0.047703	5.10595	0.134914	0.713391	1	8.10657	11.3595	9.04677	7.65857	9.2528	6.69322	9.22084	6.97127	4.93383	7.27528	11.6577	10.4627	10.7208	9.84765	10.5774
HTR7P1	93164	0.599121	3.33493	15.7811	7.11e-05	0.00354415	0.329089	3.33493	4.89592	0.0269202	0.240927	0.687479	3.33493	23.4044	1.31e-06	2.91e-05	0.748577	3.33493	26.2861	2.94e-07	4.75e-06	2.37186	1.5472	2.24833	2.46523	3.52853	1.70535	1.7442	2.11662	2.46458	2.98514	1.75964	1.56185	1.7283	2.40177	3.32229
KIF22	3835	-0.442539	6.14364	15.7664	7.17e-05	0.00356487	-0.171357	6.14364	2.32538	0.127279	0.580536	-0.194083	6.14364	3.02252	0.0821156	0.307552	-0.0293738	6.14364	0.0679581	0.794333	1	29.4861	41.5687	36.4346	29.1755	30.9653	24.2231	33.9997	28.3279	21.9571	25.9802	36.73	32.7258	36.5265	29.2005	31.3166
SNX12	29934	-0.380493	6.10817	15.7399	7.27e-05	0.00360792	-0.269039	6.10817	7.74443	0.00538785	0.0804499	0.125296	6.10817	1.75555	0.18518	0.519159	0.254511	6.10817	7.07448	0.00781894	0.0390623	25.6525	31.0089	30.8973	21.1675	32.7226	25.2393	27.7002	28.1154	20.4098	31.4852	31.149	29.6935	30.5368	26.6406	33.3837
MND1	84057	-0.716676	2.83069	15.7058	7.4e-05	0.00366654	-0.479298	2.83069	6.58457	0.0102866	0.12761	-0.50325	2.83069	6.36039	0.0116696	0.0727385	-0.809044	2.83069	16.6905	4.4e-05	0.000436034	7.81564	11.7857	8.76967	6.49645	5.83435	6.0809	6.17107	4.09388	3.41175	2.56804	7.72573	7.97989	5.04967	5.84678	4.22694
TMEM194A	23306	-0.510613	6.5283	15.6741	7.52e-05	0.00371383	0.0646343	6.5283	0.247008	0.619189	1	-0.491671	6.5283	14.2894	0.000156743	0.00201134	-0.151143	6.5283	1.32792	0.249176	0.560651	13.8999	26.4579	24.0997	17.9836	17.1436	13.0742	19.4087	15.288	11.9278	9.75419	15.3438	18.3364	15.6415	15.2343	12.3655
MAPKAP1	79109	0.408672	7.37001	15.6761	7.52e-05	0.00371383	0.219458	7.37001	4.5305	0.033296	0.275321	-0.175116	7.37001	2.90465	0.0883247	0.322822	0.161949	7.37001	2.44983	0.117538	0.334585	38.9858	38.7164	58.3806	51.9631	50.8796	42.6872	35.6433	52.3583	46.286	46.4176	53.265	43.79	58.9271	58.7334	53.0482
HN1	51155	-0.358387	6.36097	15.6335	7.69e-05	0.00378718	-0.149832	6.36097	2.68144	0.101524	0.523061	-0.599782	6.36097	41.3885	1.25e-10	5.61e-09	-0.557684	6.36097	35.2636	2.88e-09	7.05e-08	39.6667	48.6559	38.8985	36.222	27.0471	30.4525	36.3462	32.1929	26.0625	21.727	42.4769	44.6738	44.6946	39.619	27.4149
DUT	1854	-0.451117	5.78566	15.6058	7.8e-05	0.00383568	-0.231792	5.78566	4.04872	0.0442048	0.326092	-0.122365	5.78566	1.13945	0.285769	0.649555	-0.0724158	5.78566	0.392532	0.530971	0.884569	26.4635	28.0062	26.057	22.9248	25.9518	20.9268	31.3315	27.2467	19.6152	24.8478	29.4797	30.1062	26.1802	22.9919	22.1478
FAM214B	80256	-0.373394	6.22145	15.5977	7.84e-05	0.00384283	-0.171349	6.22145	3.21878	0.0727978	0.436288	-0.19727	6.22145	4.31649	0.0377448	0.176117	-0.0592547	6.22145	0.381357	0.536878	0.890904	22.0397	26.3702	23.063	18.4247	22.6218	24.038	26.1955	27.7408	22.3756	24.4181	26.2652	30.5621	28.9328	23.5792	22.0928
CDC25C	995	-0.575046	3.86683	15.5949	7.85e-05	0.00384283	-0.214716	3.86683	2.03653	0.15356	0.639261	-0.108679	3.86683	0.520257	0.470732	0.863359	-0.158028	3.86683	1.07412	0.300017	0.60782	5.98478	10.1542	7.01921	6.44252	7.39226	5.46416	6.58515	4.85562	3.93004	3.89278	7.26954	7.50653	6.35312	5.97536	5.80194
DPF1	8193	-1.16769	1.55396	15.5856	7.89e-05	0.00385445	-1.28403	1.55396	18.9367	1.35e-05	0.00071418	-0.251175	1.55396	0.870592	0.350791	0.717275	-0.317246	1.55396	1.36765	0.242216	0.552042	1.37904	1.0588	1.53738	0.501664	1.34665	0.735738	1.17294	1.22444	0.533191	0.776777	2.19419	1.74353	1.27209	0.713469	1.32118
VPS4A	27183	-0.362129	6.2704	15.5783	7.92e-05	0.00386185	-0.271967	6.2704	8.65198	0.00326706	0.0568295	-0.211996	6.2704	5.39967	0.0201405	0.109494	-0.0199109	6.2704	0.0464473	0.829365	1	30.1993	35.0811	37.5583	27.9307	32.1636	33.0511	33.909	39.2124	26.3968	34.6105	42.8925	43.7098	43.7472	33.2592	37.1373
PDE7A	5150	-0.45742	3.8309	15.5741	7.93e-05	0.0038629	0.0480561	3.8309	0.15044	0.698116	1	-0.141404	3.8309	1.31372	0.251721	0.615813	-0.00487983	3.8309	0.00145809	0.96954	1	1.97641	2.97807	2.40394	1.93766	2.09596	1.88127	2.68449	2.00139	1.97272	1.89294	1.85855	2.46814	1.8982	2.00383	1.7122
GRK5	2869	0.508645	4.3202	15.5268	8.13e-05	0.00395328	-0.0462325	4.3202	0.135639	0.712656	1	-0.036639	4.3202	0.0818465	0.774811	1	-0.19518	4.3202	2.30198	0.129209	0.356649	9.33833	7.26222	10.0893	10.4424	10.4785	7.20908	4.7234	6.16472	7.21177	5.40843	9.47508	5.89559	7.36464	7.72242	7.3104
PHF5A	84844	-0.414163	4.99465	15.5174	8.17e-05	0.00396541	-0.134819	4.99465	1.56095	0.211526	0.757229	0.0826097	4.99465	0.628395	0.427945	0.814565	0.267843	4.99465	6.29556	0.0121041	0.0562293	26.3569	36.6449	33.3406	28.1768	32.6252	26.3804	31.3504	28.5143	21.416	30.6263	28.8525	31.137	31.0731	24.9529	35.1174
FOXN3	1112	-0.489454	6.89306	15.5129	8.19e-05	0.00396735	-0.855439	6.89306	47.0344	6.98e-12	3.22e-09	-0.0630663	6.89306	0.261177	0.609313	0.996689	-0.37163	6.89306	9.05938	0.00261351	0.0155149	19.7585	12.9974	13.4895	7.59415	13.3152	18.8044	15.3818	15.9629	11.5016	16.0565	18.5466	16.4153	17.1714	13.1479	15.1267
STRIP2	57464	-0.574594	3.58166	15.4937	8.28e-05	0.00400007	0.24316	3.58166	2.34556	0.12564	0.578008	0.149685	3.58166	1.09082	0.29629	0.662078	0.795854	3.58166	26.6023	2.5e-07	4.08e-06	1.47218	2.71677	2.78719	2.04962	3.10594	1.20905	2.16423	1.99974	1.29535	1.79157	2.08855	3.53538	2.60797	2.3211	3.46074
TAF5	6877	-0.649816	3.58824	15.351	8.93e-05	0.00430247	-0.276137	3.58824	2.59875	0.106948	0.53703	-0.379283	3.58824	5.00365	0.0252939	0.130053	-0.226471	3.58824	1.69992	0.192299	0.473451	3.38455	5.85163	5.05842	3.75058	3.79719	3.55167	4.40277	3.46376	2.10403	2.49518	3.59514	3.61836	3.39245	3.00878	2.86108
CDK1	983	-0.547773	6.54893	15.3488	8.94e-05	0.00430247	-0.187818	6.54893	1.79486	0.180335	0.698674	-0.233977	6.54893	2.7697	0.096064	0.341968	-0.272286	6.54893	3.73306	0.0533456	0.185387	57.0413	92.4158	73.1869	57.2668	53.503	40.3168	53.4206	35.7888	30.9463	27.5868	46.5131	45.0159	37.5173	41.1194	41.021
GATC	283459	0.465583	5.22787	15.316	9.09e-05	0.0043696	-0.0722514	5.22787	0.383114	0.535941	1	0.454165	5.22787	15.9934	6.36e-05	0.000922006	0.532658	5.22787	21.4119	3.7e-06	4.71e-05	6.45883	5.62144	8.42249	7.97456	12.1979	8.93562	5.00848	8.15508	7.23538	10.4776	9.71706	6.62467	9.85864	8.56069	13.5743
NUP85	79902	-0.384352	5.66908	15.3065	9.14e-05	0.00437765	-0.149262	5.66908	2.24172	0.134331	0.595955	-0.352092	5.66908	12.1915	0.000480065	0.00524043	-0.334955	5.66908	10.8273	0.00100017	0.00681161	21.799	27.6278	24.3061	22.7877	20.018	20.7469	25.5026	20.5046	16.7634	14.7085	24.7085	25.9545	23.3371	21.3887	18.8807
NRIP3	56675	-0.583453	5.82449	15.3054	9.15e-05	0.00437765	0.11105	5.82449	0.538987	0.462853	0.978917	-0.505565	5.82449	11.2246	0.000807211	0.00812302	-0.115872	5.82449	0.5728	0.449148	0.79072	10.4197	23.5862	20.3934	15.579	15.742	9.17014	13.9475	11.3953	9.20206	7.55289	17.6011	23.1708	17.2886	15.7909	11.5138
SUSD1	64420	0.516833	3.72473	15.2691	9.32e-05	0.00444725	0.0725714	3.72473	0.318188	0.572699	1	-0.532373	3.72473	14.4747	0.000142056	0.00185287	-0.643947	3.72473	20.8503	4.97e-06	6.16e-05	3.95071	2.73517	3.50282	3.9495	2.6735	6.26496	4.78819	6.45907	6.20329	3.80515	4.34527	3.22508	3.62423	5.11607	2.81705
HIST3H2BB	128312	-0.99443	2.87329	15.2685	9.33e-05	0.00444725	-0.638197	2.87329	6.01866	0.0141554	0.158687	-0.705557	2.87329	7.54898	0.0060044	0.0424187	-0.50352	2.87329	3.68647	0.0548555	0.189183	23.8537	33.5009	25.5636	20.3845	20.4258	10.0796	20.8135	18.4802	6.12203	10.3378	13.6328	10.0474	11.2495	6.66331	5.17146
PPP1R3B	79660	0.505366	4.95353	15.2159	9.59e-05	0.00453014	0.723976	4.95353	30.107	4.09e-08	5.67e-06	0.603845	4.95353	20.9779	4.65e-06	9.14e-05	0.643831	4.95353	23.2844	1.4e-06	1.93e-05	4.16643	3.8405	4.07603	6.45337	6.25784	4.63456	5.52329	4.67494	7.41479	5.74335	3.82676	5.41639	4.21822	6.97991	7.73768
NCAPH2	29781	-0.444897	6.08228	15.2194	9.57e-05	0.00453014	-0.246335	6.08228	4.59516	0.0320623	0.270022	-0.35391	6.08228	9.53585	0.00201497	0.0173457	-0.207161	6.08228	3.21107	0.0731417	0.235593	18.7671	23.1969	20.909	17.4969	17.2869	16.7832	23.7468	21.9881	16.3799	18.2257	25.6689	22.9062	24.6984	17.489	17.1552
PGPEP1	54858	0.449824	4.75465	15.2192	9.57e-05	0.00453014	0.622728	4.75465	27.9159	1.27e-07	1.44e-05	0.27365	4.75465	5.83981	0.0156675	0.0903954	0.772568	4.75465	42.4842	7.13e-11	2.23e-09	3.01777	3.29447	4.67902	5.41739	5.24116	3.47599	3.74971	4.29782	4.74663	5.2898	1.91367	2.35869	2.83584	2.80104	3.6768
HAS2	3037	-0.613452	9.4128	15.2265	9.54e-05	0.00453014	-0.051216	9.4128	0.10619	0.744524	1	0.132427	9.4128	0.714857	0.397836	0.778098	0.620584	9.4128	15.47	8.38e-05	0.000774132	119.994	271.245	268.399	166.376	281.604	104.203	142.531	143.141	89.2044	139.348	271.919	304.47	257.606	222.255	338.789
HSP90AA1	3320	0.339081	9.14673	15.2257	9.54e-05	0.00453014	0.10194	9.14673	1.37991	0.240116	0.786627	-0.0447489	9.14673	0.265988	0.606036	0.993571	0.0395466	9.14673	0.207068	0.649076	1	125.9	105.485	138.759	138.722	138.15	125.261	107.502	132.294	128.63	121.792	185.876	157.784	190.279	202.983	188.945
FRMD6	122786	0.334979	10.041	15.2026	9.66e-05	0.00455361	-0.00934978	10.041	0.0118801	0.913206	1	0.376889	10.041	19.2377	1.15e-05	0.0002046	0.124174	10.041	2.09148	0.148122	0.392367	199.42	152.692	161.619	199.435	212.345	229.042	176.741	180.985	216.879	218.45	233.11	193.36	215.828	242.143	296.201
COG3	83548	0.369169	5.64335	15.15	9.93e-05	0.00467372	-0.0835591	5.64335	0.800239	0.371022	0.880244	-0.123537	5.64335	1.66638	0.196744	0.542114	-0.33106	5.64335	11.977	0.000538626	0.00396529	13.0239	9.37459	10.6803	10.8146	9.91441	13.8544	9.7129	11.2105	12.6619	10.6054	10.7259	8.2965	10.5375	11.8727	9.27579
LPHN2	23266	0.372125	6.49021	15.1308	0.000100311	0.00471258	0.024686	6.49021	0.0674021	0.795158	1	-0.330668	6.49021	11.5814	0.000666144	0.00692598	-0.504729	6.49021	26.9293	2.11e-07	3.5e-06	18.8142	13.5424	16.4367	16.6809	12.5962	21.254	15.8247	17.3617	20.9706	14.3067	13.9238	12.7194	13.6884	16.8286	10.9047
GS1-259H13.2	100289187	1.56171	-0.105271	15.0951	0.000102227	0.00479373	1.33215	-0.105271	11.156	0.000837612	0.020511	-0.745949	-0.105271	2.49027	0.114552	0.38263	-0.243392	-0.105271	0.216809	0.641482	0.994622	0.580402	0.557029	0.827614	1.65894	0.354233	0.5806	0.0822769	0.696397	0.748021	0.653851	0.366459	0.611504	0.594878	1.42238	0.19859
H2AFZ	3015	-0.478632	8.13938	15.0865	0.000102695	0.00480678	-0.198797	8.13938	2.60808	0.10632	0.535804	-0.217539	8.13938	3.12088	0.0772952	0.295317	-0.205587	8.13938	2.77932	0.0954885	0.288312	310.249	407.824	339.147	266.802	279.266	232.071	352.081	266.183	219.86	224.553	363.257	324.923	301.389	298.768	276.805
LOC100289092	100289092	-1.17528	1.24692	15.0758	0.00010328	0.00481637	-0.852568	1.24692	6.8599	0.00881514	0.114272	1.00565	1.24692	19.9113	8.11e-06	0.00014891	1.3088	1.24692	28.8185	7.95e-08	1.45e-06	2.5465	4.94518	4.18818	1.88167	9.00943	2.78618	3.63244	3.60922	2.01018	7.21671	3.23576	2.34759	2.99744	0.910097	5.52736
CENPN	55839	-0.470103	6.59052	15.0781	0.00010315	0.00481637	-0.279517	6.59052	5.28418	0.0215201	0.208296	-0.0594942	6.59052	0.24185	0.622873	1	-0.0570881	6.59052	0.220334	0.638786	0.99255	20.4348	27.8163	26.5156	20.8049	26.4003	17.1683	20.2379	16.1881	12.6935	13.9483	24.7153	23.3222	20.6598	18.7123	21.0683
YPEL5	51646	0.328746	6.21459	14.9967	0.000107698	0.00501321	0.315266	6.21459	13.6496	0.000220293	0.00704744	-0.0164371	6.21459	0.0360778	0.849355	1	-0.0191138	6.21459	0.0480239	0.826538	1	29.1237	26.5746	26.4916	34.5292	25.909	29.2639	29.4284	30.0988	35.31	29.3733	23.1066	24.5896	24.6218	31.2426	24.967
LINC00657	647979	0.398593	9.05136	14.9323	0.000111439	0.00517785	0.181455	9.05136	3.10161	0.0782148	0.454266	0.24204	9.05136	5.52578	0.0187382	0.103566	0.335231	9.05136	10.5509	0.00116131	0.00773464	100.097	83.3712	106.236	116.646	112.986	107.582	85.7418	104.424	106.154	121.973	73.8873	71.5742	87.9128	94.3855	116.059
CKAP2L	150468	-0.430419	5.60934	14.9288	0.000111648	0.00517807	-0.347717	5.60934	9.58565	0.00196104	0.0392346	-0.161625	5.60934	2.05155	0.152052	0.458123	-0.31966	5.60934	7.96994	0.00475605	0.0258365	18.118	21.2006	18.7855	15.78	16.0755	14.2181	13.8363	11.4726	8.53135	9.48961	16.1911	16.8337	13.8037	14.6149	13.9434
TYMSOS	494514	-2.03835	0.0594605	14.8976	0.000113508	0.00524516	-0.99092	0.0594605	2.39726	0.121548	0.569131	2.15189	0.0594605	41.2233	1.36e-10	6.06e-09	2.55788	0.0594605	47.0504	6.92e-12	2.54e-10	0.550635	1.01729	0.699514	0.100154	2.35246	0.257051	1.31136	0.739963	0.198704	3.47378	0.584077	0.710674	0.493823	0.419824	2.90143
KIF2C	11004	-0.428938	6.44906	14.8986	0.000113447	0.00524516	-0.1442	6.44906	1.66381	0.19709	0.731953	-0.209151	6.44906	3.49992	0.0613717	0.251241	-0.154828	6.44906	1.89509	0.168629	0.429771	31.6602	45.992	36.8993	30.4661	31.678	20.8288	28.054	22.4169	18.5467	19.2467	37.4285	34.5426	33.8928	32.6341	29.7598
CIRBP	1153	0.436788	6.26942	14.8887	0.000114045	0.00525787	-0.148779	6.26942	1.76254	0.184308	0.70726	-0.813093	6.26942	49.6812	1.81e-12	1.07e-10	-0.925322	6.26942	63.8845	1.32e-15	8.1e-14	24.3549	13.2282	20.1613	19.792	12.1088	31.6483	24.7329	33.3031	30.6065	20.9186	30.8447	21.4021	28.2286	28.9665	13.4404
GARS	2617	0.458907	8.94926	14.8862	0.000114198	0.00525787	-0.215425	8.94926	3.29087	0.0696659	0.424131	-0.152876	8.94926	1.65425	0.198382	0.545478	-0.591451	8.94926	24.5785	7.13e-07	1.06e-05	238.201	116.214	138.554	168.261	128.669	245.204	158.664	186.149	209.221	170.61	202.277	161.929	189.244	220.861	162.207
GPR137B	7107	0.538468	3.80827	14.8693	0.000115221	0.00528882	0.729766	3.80827	25.7726	3.84e-07	3.75e-05	0.397364	3.80827	7.82928	0.00514066	0.0375615	0.623652	3.80827	17.9621	2.25e-05	0.000239199	5.46213	6.38343	7.88893	9.76942	7.48685	5.5247	5.91697	5.61984	8.54136	8.6147	4.62704	5.49706	4.85774	7.59157	7.84945
ZNF93	81931	-0.559449	4.06479	14.8683	0.000115287	0.00528882	-0.555541	4.06479	14.3843	0.000149037	0.00520786	-0.393589	4.06479	6.62632	0.0100483	0.0644864	-0.798413	4.06479	27.7207	1.4e-07	2.43e-06	7.48501	8.43672	7.03348	5.77856	5.22306	7.14369	6.17304	3.99551	3.51139	2.8857	7.26327	7.51371	5.8177	5.86536	4.74081
CCDC15	80071	-0.584971	3.80809	14.8612	0.000115717	0.00529894	-0.43391	3.80809	7.89902	0.00494615	0.0759021	-1.02406	3.80809	39.5741	3.16e-10	1.36e-08	-1.00191	3.80809	36.8201	1.3e-09	3.37e-08	4.32146	5.23298	5.84952	3.8867	2.67756	3.67808	4.3593	3.52932	2.4555	1.50623	4.03098	3.87385	3.14758	2.70777	1.94427
BRCA2	675	-0.466978	6.26726	14.8546	0.000116124	0.00530801	-0.388827	6.26726	10.2394	0.00137476	0.0306201	-0.441649	6.26726	13.0035	0.000310916	0.00365675	-0.562996	6.26726	20.9952	4.6e-06	5.75e-05	8.67758	9.64531	9.47414	6.94892	7.33262	7.05957	7.69549	6.48608	4.77962	3.92684	6.94891	6.7505	5.31507	5.68716	4.49696
APEX2	27301	-0.531016	4.40256	14.8357	0.000117295	0.00535192	-0.383149	4.40256	7.50436	0.00615497	0.0878208	-0.351331	4.40256	6.27293	0.0122596	0.0754704	-0.360674	4.40256	6.46883	0.0109783	0.0518445	9.40564	12.1458	11.2321	9.23983	10.5671	11.1323	12.239	10.2846	7.4047	7.78449	11.6475	11.4113	10.5838	8.16061	6.8539
LGR4	55366	-0.531681	5.53946	14.8296	0.000117672	0.00535948	-0.49466	5.53946	12.7096	0.000363786	0.0105957	0.0130795	5.53946	0.00913424	0.92386	1	-0.00888627	5.53946	0.00415989	0.948574	1	7.33374	9.44617	9.00155	5.91245	10.1222	12.3216	10.2656	9.89402	6.47237	8.9054	8.70613	9.07985	8.75355	7.51274	8.76135
PROSC	11212	-0.444182	4.88088	14.823	0.000118084	0.00536858	-0.384671	4.88088	10.8833	0.000970358	0.0230065	-0.11529	4.88088	1.00167	0.316906	0.675094	-0.130219	4.88088	1.25341	0.262902	0.574567	13.7123	14.6142	13.2963	9.67377	14.6457	11.9074	11.5246	10.7269	8.91083	9.34397	10.6818	11.674	11.8108	9.06861	9.40216
ZNF492	57615	-0.882523	2.2754	14.7866	0.000120389	0.0054636	-0.00580534	2.2754	0.000537897	0.981497	1	0.178349	2.2754	0.599385	0.438813	0.82743	0.496736	2.2754	4.18273	0.0408378	0.15111	1.22616	2.66614	1.96697	1.25451	2.29183	0.434413	0.673547	0.441363	0.434575	0.258999	0.793538	1.29187	0.785463	0.751232	1.17996
SLC7A14	57709	0.820835	1.98988	14.772	0.000121321	0.00549604	0.876994	1.98988	15.9353	6.55e-05	0.00267333	-0.880452	1.98988	12.6602	0.000373519	0.00430328	-0.465218	1.98988	3.12098	0.0772904	0.245404	0.7063	0.747183	0.898931	1.27634	0.499651	0.064231	0.163839	0.161787	0.206881	0.0904183	0.162164	0.0761061	0.180979	0.244776	0.0878788
PDGFD	80310	0.570708	3.9871	14.7632	0.000121891	0.00551206	-0.687046	3.9871	24.8392	6.23e-07	5.53e-05	-0.390703	3.9871	6.53093	0.0106015	0.0672034	-1.25114	3.9871	72.3048	1.84e-17	1.43e-15	8.40319	3.01033	4.13997	4.76317	2.83426	8.50308	3.60337	4.78993	4.76701	3.28119	3.04526	1.54507	1.87883	2.46248	1.95133
MEX3C	51320	-0.370962	6.03401	14.749	0.000122814	0.00553406	-0.481902	6.03401	24.8006	6.36e-07	5.6e-05	0.234925	6.03401	6.11074	0.0134363	0.080659	0.122488	6.03401	1.65093	0.198832	0.485343	18.1092	15.6597	16.8194	11.5918	17.76	18.0181	15.8545	15.1722	12.8148	18.1826	14.8174	15.5362	15.0333	11.9764	19.3757
ANKRD32	84250	-0.540185	4.40244	14.7493	0.000122795	0.00553406	-0.141349	4.40244	0.959617	0.327284	0.826451	-0.259347	4.40244	3.30705	0.0689833	0.273739	-0.0675411	4.40244	0.21505	0.642838	0.995796	4.82653	7.53311	7.47636	5.12103	5.91008	4.80785	6.41007	4.95463	3.62858	3.82054	5.75315	6.40462	5.33417	5.34331	5.13781
PLK4	10733	-0.550833	5.82903	14.7062	0.000125634	0.00565106	-0.391817	5.82903	7.33942	0.00674585	0.0938202	-0.2994	5.82903	4.34196	0.0371841	0.174238	-0.231859	5.82903	2.56127	0.109511	0.31816	14.4419	22.5605	21.6959	14.9261	17.8888	13.9661	13.1863	12.4526	8.17287	8.43253	16.1432	15.7949	14.3095	12.2065	13.554
S1PR2	9294	-0.60411	4.26174	14.6958	0.000126325	0.00567212	-0.409156	4.26174	6.51812	0.0106781	0.130992	0.108011	4.26174	0.518021	0.471687	0.864175	0.512303	4.26174	10.9558	0.000933087	0.00640116	4.09756	4.79124	5.78905	3.2548	7.11868	4.81238	5.91893	7.79789	4.81969	8.02705	4.97454	5.33153	5.16331	2.64463	5.00023
SEC62	7095	0.382126	7.18364	14.6789	0.000127465	0.00571318	0.129864	7.18364	1.70327	0.191861	0.721994	-0.190427	7.18364	3.60486	0.0576111	0.240582	-0.275715	7.18364	7.52057	0.00609984	0.0317738	23.1764	19.5343	23.5449	26.402	21.2025	25.7382	20.2345	21.6737	24.9726	18.3074	21.9186	19.65	21.537	26.0697	19.0082
MTFR2	113115	-0.57653	2.93219	14.6651	0.000128404	0.0057451	-0.0241232	2.93219	0.0217028	0.88288	1	-0.0781023	2.93219	0.2629	0.608135	0.995212	0.274557	2.93219	2.85457	0.0911148	0.278392	3.9916	6.26867	5.50359	4.33731	4.48476	2.72247	3.9609	3.52669	2.71248	3.16815	3.75747	5.16129	4.3701	3.26072	5.09056
TMEM231	79583	0.54576	3.33574	14.6493	0.000129484	0.00578322	0.375855	3.33574	6.98372	0.00822543	0.108457	-1.26863	3.33574	63.3208	1.76e-15	1.52e-13	-0.922101	3.33574	30.2584	3.78e-08	7.39e-07	2.30219	2.19107	3.34246	3.0987	0.950772	4.08395	3.83794	5.51722	5.26159	2.5114	3.41882	2.71663	3.6338	4.38818	1.76448
MBOAT1	154141	-0.477669	3.91916	14.6457	0.000129732	0.00578413	-0.067862	3.91916	0.270997	0.602664	1	-0.362401	3.91916	7.25287	0.00707879	0.0485063	-0.349671	3.91916	6.52894	0.0106133	0.0503929	3.85218	4.49997	3.51504	3.58163	3.05705	2.66228	4.35643	2.78356	2.79575	2.12134	3.70948	4.68213	4.03373	3.36364	2.8607
AFF2	2334	0.740039	3.08779	14.6415	0.000130021	0.00578685	-0.792031	3.08779	21.2764	3.98e-06	0.000253431	-0.236002	3.08779	1.51783	0.217949	0.577421	-1.16597	3.08779	41.3582	1.27e-10	3.82e-09	0.4598	0.141957	0.177935	0.196782	0.137218	2.10701	0.724655	1.02793	1.15904	0.966465	0.591726	0.224409	0.430552	0.457542	0.323904
RHOBTB1	9886	0.459854	5.35935	14.6338	0.000130549	0.00580017	-0.0226479	5.35935	0.0363417	0.848812	1	-0.840925	5.35935	42.3249	7.73e-11	3.6e-09	-1.39704	5.35935	118.454	1.38e-27	2.54e-25	10.3094	6.67665	5.68303	9.30185	2.88852	16.0423	10.4319	10.9132	14.5656	6.6145	9.32863	8.2294	7.84153	11.0268	4.26147
RAD18	56852	-0.434637	5.4445	14.6176	0.000131678	0.00584008	-0.403084	5.4445	12.4221	0.000424293	0.0120807	0.0175351	5.4445	0.023685	0.877689	1	-0.156739	5.4445	1.88442	0.169833	0.432146	9.4583	10.3092	9.69948	6.99632	9.60044	7.14475	7.34452	6.01241	4.93856	5.33218	8.08861	7.67435	6.41992	6.77606	7.56416
BLMH	642	0.414237	5.09214	14.5845	0.000134015	0.00593339	0.157694	5.09214	2.14024	0.143479	0.616154	-0.202014	5.09214	3.27932	0.070158	0.276029	-0.322955	5.09214	8.30882	0.0039453	0.0220509	13.812	11.0143	11.7021	15.8932	10.1739	14.7513	13.3786	13.2623	15.6667	10.7258	14.3465	11.551	14.5555	16.2361	13.5572
ANKRD44	91526	0.498175	4.38418	14.5672	0.000135248	0.00596715	0.0632112	4.38418	0.242852	0.622154	1	-0.5525	4.38418	16.3026	5.4e-05	0.000797706	-0.720526	4.38418	27.6581	1.45e-07	2.5e-06	3.62409	3.23519	3.95177	4.41762	2.43956	4.67382	2.71983	3.15896	4.43719	2.62675	3.6073	2.80757	3.45501	3.57001	2.13355
CDC7	8317	-0.586388	4.21441	14.5698	0.00013506	0.00596715	-0.438786	4.21441	7.93997	0.00483546	0.0747992	0.129722	4.21441	0.730648	0.392673	0.771748	0.0823857	4.21441	0.288975	0.590878	0.945376	5.04996	7.49202	6.84812	4.43956	7.25151	5.95911	6.34742	5.0426	3.59407	5.61396	5.92704	5.14691	4.7302	4.54545	5.27485
CLCN3	1182	0.358002	6.345	14.5405	0.000137176	0.00604169	0.129568	6.345	1.91539	0.166365	0.667699	-0.0256747	6.345	0.0731595	0.786791	1	-0.16563	6.345	3.03271	0.0816019	0.255512	13.3754	12.8847	14.2986	16.4028	12.99	15.6618	11.819	12.2654	14.8432	12.7762	11.7708	10.1209	10.5358	13.3396	10.5958
BRCA1	672	-0.496448	6.25637	14.5241	0.000138381	0.00608422	-0.289761	6.25637	4.91081	0.0266892	0.240098	-0.450207	6.25637	11.7361	0.000613	0.00645278	-0.460102	6.25637	12.1213	0.000498495	0.00371077	11.302	14.6981	14.2928	10.6273	11.5387	10.191	12.471	9.44954	7.46259	5.98623	11.5951	11.2914	9.7919	9.33348	7.30325
UBE2G1	7326	0.348771	5.9815	14.4899	0.000140911	0.00618472	0.116071	5.9815	1.61707	0.203501	0.744114	0.142063	5.9815	2.44917	0.117587	0.388927	0.203592	5.9815	4.9196	0.0265536	0.106791	12.8553	10.9624	15.1726	15.6887	16.2782	15.235	12.077	14.2849	14.8258	15.829	15.737	14.3151	16.1841	16.8829	18.3047
ACD	65057	-0.521877	4.21311	14.4862	0.000141191	0.00618629	-0.40086	4.21311	8.27144	0.00402735	0.0654096	-0.0794292	4.21311	0.3582	0.549507	0.940905	0.160117	4.21311	1.37856	0.240347	0.549559	6.74835	7.25377	8.61376	5.7281	8.64921	7.24569	8.97324	9.86217	6.00691	9.97807	12.1292	12.1936	12.1042	7.88927	9.96721
USP31	57478	-0.352981	5.77222	14.4804	0.000141627	0.00619473	-0.168386	5.77222	3.19545	0.0738434	0.439956	0.178285	5.77222	3.81497	0.0507966	0.219837	0.340333	5.77222	13.4163	0.000249443	0.00202047	5.00445	5.25319	5.71579	3.93495	6.44008	3.94437	4.75043	4.31998	3.77802	4.91591	5.16861	6.02324	5.78156	4.82742	6.53415
TP53INP1	94241	0.641629	5.10687	14.4623	0.000142994	0.00624374	0.536274	5.10687	10.1069	0.00147712	0.0321934	0.792537	5.10687	21.732	3.14e-06	6.38e-05	0.621657	5.10687	13.3246	0.000261942	0.00210692	6.46289	5.05443	5.10346	7.88172	6.69202	6.60218	5.67885	5.17954	9.62858	8.6239	3.00905	3.8356	3.62808	5.45414	8.21232
E2F2	1870	-0.85973	3.06183	14.453	0.000143704	0.00626396	-1.10814	3.06183	24.2764	8.35e-07	7.03e-05	0.0321339	3.06183	0.0245841	0.875408	1	0.184142	3.06183	0.776766	0.378132	0.701179	1.73616	1.18741	2.09513	0.602277	2.35137	1.31599	1.634	1.99938	0.920399	1.78196	2.12006	1.56755	1.66939	0.887022	1.75763
FANCM	57697	-0.496891	4.89187	14.4395	0.000144737	0.00629818	-0.223024	4.89187	2.81073	0.0936355	0.500831	0.0194464	4.89187	0.0216314	0.883072	1	-0.0398199	4.89187	0.0892116	0.765182	1	4.12056	6.28546	5.15893	4.28107	5.4595	3.89586	4.2959	3.46084	2.82334	2.98205	4.20714	4.45986	3.34458	3.54182	3.77903
S1PR3	1903	-0.41167	4.87887	14.423	0.000146008	0.0063426	-0.411806	4.87887	14.1853	0.000165658	0.00567148	-0.00832068	4.87887	0.00630646	0.936704	1	0.135543	4.87887	1.60382	0.205363	0.497265	6.05809	6.45704	6.82342	4.48851	6.96816	6.10607	6.53698	7.68563	4.77742	7.51675	8.03253	7.16662	7.76963	5.95531	7.63541
MELK	9833	-0.484889	6.59891	14.3982	0.000147941	0.00641559	-0.293566	6.59891	5.26056	0.0218141	0.20994	-0.134146	6.59891	1.09552	0.295251	0.660747	-0.251803	6.59891	3.84499	0.0498947	0.175827	44.7237	59.4915	47.3355	38.8645	45.2103	32.5469	41.4187	30.9108	24.9266	23.1322	43.5713	37.7661	34.0962	35.6367	35.559
POLA1	5422	-0.435143	5.90145	14.3719	0.000150027	0.00649446	-0.365807	5.90145	10.0439	0.00152854	0.0328623	-0.368306	5.90145	10.2093	0.00139731	0.0128529	-0.329879	5.90145	8.06065	0.0045237	0.0247812	12.2699	14.2359	15.6463	10.6304	12.6123	11.1487	10.9546	10.5782	7.32309	7.78247	11.5559	11.7999	10.3143	9.4788	8.00184
ATP11B	23200	0.407192	7.10615	14.3688	0.000150272	0.00649446	0.13081	7.10615	1.4903	0.22217	0.769702	-0.283973	7.10615	6.90867	0.00857787	0.0566993	-0.347673	7.10615	10.3002	0.00133016	0.00867697	20.0624	16.7303	20.4747	21.352	18.1595	21.4728	16.2541	17.8528	21.032	14.3189	18.8677	16.915	19.5639	23.7794	15.115
PKN3	29941	-0.573055	3.68865	14.3578	0.000151152	0.0065214	-0.236524	3.68865	2.28922	0.130275	0.586921	-0.310047	3.68865	4.11204	0.0425791	0.19334	-0.0825779	3.68865	0.274801	0.600129	0.954085	3.24779	4.36841	3.67136	2.92865	3.41005	3.18006	4.20604	3.79119	3.00451	3.77119	4.37928	5.07474	5.25765	3.22644	2.90057
FANCI	55215	-0.416166	6.69547	14.3461	0.000152093	0.00654706	-0.228417	6.69547	4.28593	0.038429	0.299418	-0.212741	6.69547	3.72079	0.0537391	0.229706	-0.198793	6.69547	3.21856	0.0728078	0.234846	24.1322	31.1787	29.3037	21.8401	25.3776	18.2277	22.1793	18.4932	15.2557	14.6238	24.1515	22.8246	20.2381	19.9773	18.9618
TK2	7084	0.334582	5.74815	14.344	0.000152263	0.00654706	0.412897	5.74815	21.299	3.93e-06	0.000251723	0.0671209	5.74815	0.568071	0.451026	0.842073	0.285198	5.74815	9.81847	0.00172768	0.0108866	7.56869	7.8157	8.22196	9.76534	8.37961	8.0791	9.25072	9.6129	11.3942	10.266	7.35662	7.30368	8.9676	9.54442	9.46923
PASK	23178	-0.638654	3.36254	14.328	0.000153562	0.00658123	-0.236355	3.36254	1.82332	0.176919	0.690818	-0.540862	3.36254	9.28515	0.00231019	0.0194321	-0.432556	3.36254	5.68151	0.0171446	0.0748607	1.83072	3.07474	2.33609	2.08117	1.81275	1.98078	2.78173	2.62676	1.6344	1.48503	2.3431	2.39094	1.76155	1.58119	1.32457
PBK	55872	-0.495855	5.98798	14.323	0.000153969	0.00658123	-0.23739	5.98798	3.25386	0.0712555	0.430913	-0.26047	5.98798	3.9208	0.047692	0.209979	-0.235386	5.98798	3.16442	0.0752591	0.240641	34.6412	49.1476	43.824	30.7855	34.5606	23.6217	30.7151	21.9042	17.6262	17.7442	31.7464	28.8592	28.3501	28.9139	25.9214
CTDSP1	58190	-0.385338	6.72676	14.3257	0.000153751	0.00658123	-0.396462	6.72676	15.0616	0.000104056	0.00388206	0.108876	6.72676	1.17899	0.277562	0.638509	0.282166	6.72676	7.7898	0.00525419	0.0281329	34.7759	32.1919	32.9628	22.6226	38.7235	39.64	40.2424	49.7753	35.6646	54.389	42.5751	44.4026	51.2214	31.7998	50.296
ABRACL	58527	-0.763172	3.83779	14.3215	0.000154096	0.00658123	-0.371103	3.83779	3.29336	0.0695606	0.423592	-0.175042	3.83779	0.763908	0.382108	0.758862	-0.0232112	3.83779	0.0130217	0.909149	1	13.8596	26.0487	21.1602	10.9039	19.2673	15.6615	20.0837	13.0264	10.2212	11.2764	18.4739	16.7318	20.0255	16.3537	17.5197
PDXP	57026	-0.548147	4.5923	14.2967	0.000156135	0.0066571	-0.174921	4.5923	1.38978	0.238442	0.786627	0.475121	4.5923	11.4963	0.000697337	0.00718552	0.790744	4.5923	30.1866	3.92e-08	7.62e-07	7.69538	11.4842	11.7363	9.35947	17.181	7.35793	11.1783	10.318	6.52424	14.6685	14.5061	15.0433	14.1354	9.94071	18.0982
KIF15	56992	-0.511445	5.42453	14.2568	0.000159485	0.00678854	-0.17346	5.42453	1.60457	0.205257	0.74687	-0.322884	5.42453	5.54478	0.0185359	0.102674	-0.262393	5.42453	3.58679	0.0582406	0.197659	10.2613	16.6048	13.8273	10.1709	10.9802	6.2569	8.3709	6.5203	5.13139	5.20896	9.18931	8.60945	7.47923	7.94809	6.00616
KRT34	3885	0.555101	4.64059	14.2322	0.000161578	0.00686612	-0.00736454	4.64059	0.00262189	0.959163	1	-0.225974	4.64059	2.37153	0.123566	0.401325	-0.276247	4.64059	3.49209	0.0616628	0.205967	19.5878	14.3987	18.6605	22.1072	13.0395	17.7309	11.5762	19.8697	18.1119	18.7735	10.5518	6.75292	8.75908	8.73934	8.12241
NKIRAS2	28511	-0.447638	5.25353	14.21	0.000163503	0.0069363	-0.334306	5.25353	7.76983	0.0053126	0.0797488	-0.124041	5.25353	1.08273	0.298087	0.664864	-0.15222	5.25353	1.60449	0.205269	0.497085	15.9391	15.5794	13.0069	10.3541	11.1234	15.7268	16.4092	17.2435	14.8174	16.4844	16.0691	19.9248	17.0397	13.0917	15.9141
TRIP13	9319	-0.441407	6.32115	14.2004	0.000164336	0.00696001	-0.149731	6.32115	1.61206	0.204203	0.74517	-0.39608	6.32115	11.2299	0.000804913	0.00810954	-0.282446	6.32115	5.63081	0.0176475	0.0765035	31.112	47.8446	39.5946	33.2816	31.6097	25.0537	30.7956	26.3922	18.981	18.3625	43.0739	41.9472	41.295	38.843	32.4148
PRRC2C	23215	0.505192	7.57179	14.171	0.00016692	0.00705766	-0.135212	7.57179	1.02109	0.31226	0.816252	0.0351019	7.57179	0.0691612	0.792562	1	-0.0413436	7.57179	0.0955868	0.757191	1	25.2418	12.4778	21.9057	16.4274	19.7993	18.3752	12.5594	17.2461	18.6861	18.2112	17.8816	14.3087	19.1696	20.6272	21.6745
CMYA5	202333	0.695313	3.14745	14.1566	0.000168208	0.00710029	0.177647	3.14745	0.990102	0.319718	0.825841	0.541846	3.14745	9.07495	0.00259135	0.0213302	0.326259	3.14745	3.31712	0.068562	0.223883	0.879581	0.466191	0.693467	0.79993	1.04726	0.891901	0.579493	0.647927	0.871574	0.959418	0.331394	0.372205	0.413812	0.611532	0.56121
C16orf59	80178	-0.700053	3.4039	14.1027	0.000173096	0.00729447	-0.280745	3.4039	2.12932	0.144505	0.618412	0.090759	3.4039	0.250232	0.616912	1	0.409931	3.4039	4.79265	0.0285814	0.113329	4.28197	6.85606	5.85416	4.04998	8.59803	4.39765	7.08173	7.00101	3.96603	5.90921	8.22611	8.36869	7.93635	5.82209	7.52091
CALCOCO1	57658	0.445052	5.95828	14.0845	0.000174777	0.0073531	0.11845	5.95828	1.01124	0.314605	0.81951	0.25858	5.95828	4.7405	0.0294606	0.146517	0.0668254	5.95828	0.316384	0.573789	0.927767	23.008	15.0931	16.1428	22.867	18.1861	25.4629	21.1051	23.2712	30.447	29.4775	14.9701	14.2343	15.9271	16.1985	18.9657
CFL2	1073	0.427365	7.32935	14.0788	0.000175311	0.00736335	0.0827813	7.32935	0.531477	0.465986	0.981754	0.333325	7.32935	8.51061	0.00353082	0.0276035	-0.0783579	7.32935	0.472158	0.491996	0.841338	71.1543	50.9367	50.8062	70.5066	63.7211	52.5277	39.8065	35.5324	48.2791	41.5898	39.8101	36.4307	35.6188	52.6833	48.2443
RPL39L	116832	-0.57734	4.35701	14.0733	0.000175819	0.00737248	-0.2431	4.35701	2.39695	0.121572	0.56914	-0.357738	4.35701	5.20774	0.0224866	0.119045	-0.246618	4.35701	2.40431	0.121001	0.341227	26.8397	44.9669	32.5128	29.0986	32.9029	22.8369	29.2572	28.8722	19.9196	18.7673	35.8794	34.8599	30.8291	23.9413	21.5336
ARAF	369	-0.36558	5.40962	14.0422	0.000178757	0.00748331	-0.325807	5.40962	10.9218	0.000950391	0.0225754	-0.10446	5.40962	1.19522	0.27428	0.633716	0.0858319	5.40962	0.774105	0.37895	0.702286	14.7306	14.2086	14.8818	10.5621	14.8613	16.975	18.1519	21.1916	15.3312	20.3358	18.4655	19.4634	21.6629	14.4279	18.2183
C21orf58	54058	-0.523635	4.24321	14.0311	0.000179815	0.00751521	-0.317783	4.24321	4.93868	0.0262621	0.23731	0.851143	4.24321	41.8687	9.76e-11	4.46e-09	0.948601	4.24321	49.9041	1.61e-12	6.54e-11	4.52494	6.55869	5.709	4.22793	10.7582	5.10004	6.36616	5.20614	3.99834	8.85964	6.13667	5.22865	5.97593	4.43062	10.912
TEX261	113419	0.330644	6.73012	14.0141	0.000181442	0.00755828	0.0492915	6.73012	0.314172	0.575131	1	-0.0631453	6.73012	0.520444	0.470652	0.863359	0.103601	6.73012	1.37463	0.241018	0.550623	28.4059	23.2283	31.5623	28.8463	29.9561	30.3486	25.2564	36.4942	34.2187	36.164	34.6259	28.4012	36.8139	33.623	34.216
SKP2	6502	-0.359289	5.96952	14.0159	0.000181275	0.00755828	0.0174712	5.96952	0.0320067	0.858013	1	0.044859	5.96952	0.208434	0.647998	1	-0.0332477	5.96952	0.113383	0.736325	1	18.2234	23.9685	19.6652	20.4571	18.3305	14.7049	19.7679	14.0136	13.8319	13.466	18.0312	22.3755	14.7731	17.6205	18.2339
APH1A	51107	-0.387894	6.84705	14.0082	0.000182019	0.00756991	-0.1912	6.84705	3.36594	0.0665577	0.413848	-0.26028	6.84705	6.33881	0.0118124	0.0733047	0.0217519	6.84705	0.0435512	0.834691	1	43.8895	50.8416	50.4336	34.9163	41.0939	42.6529	56.8617	63.5966	45.6641	52.0775	58.1938	57.7045	62.0949	46.6369	54.1811
FAM21A	387680	0.342425	5.83913	14.0006	0.000182748	0.00758777	0.469432	5.83913	25.5859	4.23e-07	4.03e-05	0.00588232	5.83913	0.00402512	0.949413	1	0.232942	5.83913	6.06334	0.0138017	0.0625016	10.7596	12.8321	13.2925	15.9437	12.5884	11.1978	10.9511	11.4081	13.3047	11.8126	9.30148	10.3378	11.8449	13.9986	12.2469
TBXAS1	6916	-1.48037	0.268827	13.9888	0.0001839	0.00762315	-0.885777	0.268827	3.98963	0.0457812	0.333359	-0.108927	0.268827	0.11173	0.738183	1	0.500517	0.268827	1.84638	0.174205	0.44018	0.313878	0.527167	0.427225	0.107046	0.670485	0.320527	0.389331	0.527251	0.247772	0.348074	0.450858	0.723402	0.703734	0.224355	0.516844
DHX40	79665	0.324266	5.71672	13.9735	0.000185408	0.0076731	0.09161	5.71672	1.12695	0.288428	0.801954	-0.071876	5.71672	0.666614	0.414235	0.799385	-0.152122	5.71672	2.9499	0.0858826	0.265864	16.6022	14.7721	16.3301	17.3579	16.135	16.0628	13.8839	14.6893	17.3103	13.8668	12.2781	9.76743	11.5477	13.1896	10.5937
CSF1R	1436	-1.42148	0.645053	13.967	0.000186047	0.00768702	-0.659367	0.645053	2.34147	0.12597	0.578367	0.828064	0.645053	7.9798	0.00473022	0.0351909	1.47359	0.645053	20.1214	7.27e-06	8.57e-05	0.116504	0.313076	0.401726	0.105954	0.447964	0.190355	0.254339	0.371836	0.18919	0.689051	0.37074	0.601463	0.292555	0.133241	0.781315
POLE2	5427	-0.65649	3.97366	13.9548	0.000187259	0.00772449	-0.271345	3.97366	2.2858	0.130563	0.587589	-0.156596	3.97366	0.785949	0.375328	0.75022	-0.0531933	3.97366	0.0874451	0.767451	1	7.99117	11.7018	12.0552	7.76716	11.6824	6.41176	8.574	6.12447	4.50581	5.66169	9.44776	11.0044	8.10729	7.85393	6.22041
DHFR	1719	-0.511708	6.948	13.9355	0.00018919	0.0077915	-0.296307	6.948	4.66146	0.0308469	0.263708	-0.0928654	6.948	0.46084	0.497231	0.890398	-0.100398	6.948	0.534157	0.464865	0.809358	33.0785	46.4097	41.7939	31.7447	42.7052	27.9704	33.0831	26.4671	18.5389	21.3322	33.3717	31.8072	27.878	28.427	27.5077
TMEM67	91147	0.637444	3.22404	13.9235	0.0001904	0.0078286	0.717472	3.22404	17.0065	3.73e-05	0.0016906	-0.266974	3.22404	2.11964	0.145421	0.444937	-0.120922	3.22404	0.413665	0.520115	0.872776	1.73071	1.68461	1.80247	3.23741	1.53343	1.69851	2.24434	1.73443	2.8921	1.8805	1.61678	1.46861	2.04601	2.2305	1.24829
PEX11A	8800	0.612015	2.48333	13.903	0.000192493	0.00790185	0.370903	2.48333	5.22282	0.0222924	0.213168	0.298066	2.48333	3.36354	0.0666546	0.266545	0.322333	2.48333	3.66129	0.0556904	0.191308	1.83047	1.70796	1.90706	2.37375	2.13609	2.29452	1.68185	2.36305	2.84404	2.70652	1.37833	1.21874	1.30721	1.87374	2.02971
EFHD2	79180	-0.559374	5.10812	13.8821	0.000194641	0.00797712	-0.0725121	5.10812	0.225834	0.634631	1	-0.23536	5.10812	2.40575	0.12089	0.395928	-0.0275914	5.10812	0.0321774	0.857639	1	9.52911	14.6169	11.4361	10.4833	11.573	7.80269	14.565	13.0056	9.67137	10.0749	23.2657	24.9374	19.8141	16.369	15.5069
BDKRB2	624	0.757542	2.37303	13.852	0.000197789	0.00808003	0.32736	2.37303	2.74523	0.0975452	0.511109	-0.432197	2.37303	4.21222	0.0401337	0.184481	-0.353941	2.37303	2.67468	0.101956	0.302285	1.21804	0.892679	1.46698	1.85294	1.30094	1.42153	1.03286	1.33923	1.29866	1.00418	1.0571	0.81665	1.09236	1.47743	0.583466
FOXO1	2308	0.638362	3.52939	13.8521	0.000197775	0.00808003	-0.0819041	3.52939	0.248187	0.618355	1	-0.144172	3.52939	0.666474	0.414284	0.799419	-0.588353	3.52939	11.461	0.000710709	0.00504053	2.36499	0.965808	1.38168	1.59102	1.15917	3.95109	2.55576	3.10196	4.34026	2.85816	1.13117	1.01546	1.03143	1.31222	0.989332
[truncated: 15,762 more rows]

## Sheet: Wild_type_All Comparisons
gene	EGID	m_cm_logFC	m_cm_logCPM	m_cm_LR	m_cm_PValue	m_cm_FDR	m_untr_logFC	m_untr_logCPM	m_untr_LR	m_untr_PValue	m_untr_FDR	am_cam_logFC	am_cam_logCPM	am_cam_LR	am_cam_PValue	am_cam_FDR	am_untr_logFC	am_untr_logCPM	am_untr_LR	am_untr_PValue	am_untr_FDR	A6	B6	C6	D6	E6	A7	B7	C7	D7	E7	A8	B8	C8	D8	E8
[truncated: 16,383 more rows]
